# Supplementary material for: Fasting plasma glucose and serum uric acid levels in a general Chinese population with normal glucose tolerance: A U-shaped curve
Source: PLoS One. 2017 Jun 28;12(6):e0180111. doi: 10.1371/journal.pone.0180111 (PMC5489204; doi:10.1371/journal.pone.0180111)
Supplement: S1 File — The datasets supporting the conclusions of this article. (XLSX) [file pone.0180111.s001.xlsx]

## Sheet: 20170516Data
SUA	FPG	Gender(M1/W2)	PG2h	Age	BMI	SBP	DBP	TC	Smoker(N0/Y1)	Drinker(N0/Y1)	TG	eGFR	WC	HC	WHR	HbA1c	HDL	LDL	Cr	Antihypertensive medication(N0/Y1)	Antihyperlipidemic medication(N0/Y1)	INS	HOMA
220	5.5	1	6.3	20	17.36	110	70	3.35	0	0	1.11	125.528	106	110	0.963636	5.6	1.18	1.55	75	1	0	11.07	2.706
487	5.1	1	6.4	20	16	125	75	4.36	0	0	5.73	120.25	83	92	0.902174	5.3	1.26	2.39	80.8	1	0	16.62	3.7672
208	5.4	1	6.8	27	18.82	125	85	5.1	0	0	0.77	117.905	114	108	1.05556	5.5	1.46	2.91	77.5	1	0	7.13	1.7112
237	4.9	1	6.5	45	19.38	120	80	3.81	0	0	0.79	108.531	77	90	0.855556	5.4	1.17	1.97	69.7	1	0	9.09	1.9796
269	4.9	1	4.6	22	17.44	120	80	3.65	0	0	0.82	94.1289	80	99	0.808081	5.3	1.08	1.93	97.8	1	0	5.54	1.20649
291	4.9	1	6.2	32	19.03	90	64	4.2	0	0	0.64	121.832	89	95	0.936842	5.5	1.19	2.31	65.7	0	0	17.29	3.76538
259	5	1	6.6	32	18.42	120	75	3.68	0	1	0.72	100.658	79	101	0.782178	5.2	1	2.04	87.3	1	0	5.81	1.29111
253	5.9	1	6.3	45	18.04	120	80	4.92	1	0	1.21	97.0925	79	94	0.840426	5.2	1.16	3.02	83.4	1	0	14.84	3.89138
316	4.6	1	7.1	45	17.84	100	70	5.08	1	0	0.9	111.199	84	95	0.884211	5.6	1.49	2.85	65.7	1	0	4.02	0.821867
254	4.3	1	4.8	30	20.83	110	80	3.71	0	0	1.5	103.951	86	97	0.886598	5.7	0.77	2.28	86	1	0	5.03	0.961289
342	5.1	1	7.2	32	18.22	120	80	4.97	1	0	0.69	103.96	76	89	0.853933	5	1.61	2.62	85	1	1	7.73	1.75213
320	4.9	1	6.5	27	25.69	120	70	4.11	1	0	1.49	126.985	97	103	0.941748	6.1	1.06	2.35	64.7	1	0	3.47	0.755689
292	4.7	1	5.5	20	21.36	150	95	3.29	0	0	0.77	107.571	104	106	0.981132	5.4	1.28	1.34	88.6	1	0	16.95	3.54067
371	4.8	1	7.4	23	18.72	120	80	4.47	0	0	0.71	111.219	108	107	1.00935	5.7	1.43	2.31	84.7	1	0	3.7	0.789333
173	4.8	1	5.5	27	20.9	105	70	4.79	0	0	1.71	93.8894	90	105	0.857143	5.7	1.59	2.47	95.2	0	0	5.07	1.0816
264	4.8	1	7.2	27	20.66	100	70	3.8	0	0	0.48	106.614	100	109	0.917431	5.5	1.29	1.84	85.7	1	0	6.41	1.36747
210	4.7	1	6.6	31	17.85	100	70	2.87	0	0	0.36	84.282	89	100	0.89	5.7	1.01	1.06	101.7	1	0	3.77	0.787511
322	4.5	1	7	42	21.2	110	80	5.11	1	0	0.48	117.323	90	96	0.9375	5.7	1.74	2.64	60.7	1	0	2.47	0.494
263	4.6	1	5.4	51	17.96	90	60	5.82	1	1	0.6	74.1153	96	100	0.96	6.3	2	3.08	100.7	0	0	3.54	0.723733
226	5.1	1	6.3	56	21.08	130	85	5	0	0	1.24	89.4833	90	99	0.909091	5.7	1.15	3.11	83.7	1	0	6.95	1.57533
386	5.6	1	6.9	62	16.23	150	100	5.82	0	0	1.38	79.0082	82	94	0.87234	5.7	1.77	3.31	89.6	1	0	14.72	3.66364
293	4.7	1	5.5	65	19.29	120	80	3.64	0	1	0.92	86.4936	87	101	0.861386	5.3	1.07	1.93	81.7	1	0	3.66	0.764533
367	4.4	1	6.8	66	18.25	120	80	4.29	1	1	0.75	77.8686	78	96	0.8125	6.2	1.15	2.43	88.6	1	0	5.38	1.05209
376	5.7	1	7.1	66	18.37	130	90	5.32	1	1	0.81	95.9479	92	97	0.948454	5.1	1.4	3.2	65.7	1	0	9.58	2.42693
346	5.4	1	6.4	73	17.36	100	50	3.65	0	0	0.54	78.2786	78	106	0.735849	6	1.15	1.86	84.7	0	0	4.14	0.9936
241	5.3	1	6.4	75	18.56	130	80	4.19	1	0	0.89	81.8357	98	107	0.915888	6.1	1.18	2.32	80.7	1	0	7.38	1.7384
175	5.2	1	7	20	20.96	110	70	3.84	0	0	0.82	86.7051	92	93	0.989247	5.5	1.29	1.87	105.9	1	0	5.41	1.25031
391	5	1	5.1	20	17.16	120	70	3.53	1	0	0.71	122.259	101	105	0.961905	5.8	0.86	2.02	79.7	1	0	8.13	1.80667
291	5.2	1	6.6	29	19.69	120	84	4.32	1	0	0.97	108.171	100	104	0.961538	5.8	1.63	1.98	83.7	1	0	6.98	1.61316
203	4.2	1	7.6	31	20.32	130	70	4.02	1	0	0.48	104.842	74	91	0.813187	4.9	1.67	1.64	84.9	1	0	3.89	0.726133
237	4.9	1	7.1	37	20.08	105	75	4.7	0	0	0.89	109.79	89	103	0.864078	5.2	1.25	2.72	77.7	0	0	5.99	1.30449
273	5.1	1	4.8	60	17.09	110	80	4.8	1	0	1.22	95.9995	94	101	0.930693	6	1.57	2.5	72.7	1	0	1.12	0.253867
413	5.5	1	7.6	69	18.59	160	85	4.66	0	0	0.68	87.6879	92	93	0.989247	5.7	1.34	2.58	77.7	1	1	9.95	2.43222
279	5.2	1	5.4	21	20.53	130	80	3.41	0	0	1.38	129.072	85	95	0.894737	5.1	1.1	1.7	68.9	1	0	15.11	3.49209
338	5.4	1	6.2	23	20.29	98	64	4.96	1	0	0.74	62.2965	83	97	0.85567	5.3	1.36	2.86	136.8	0	0	11.89	2.8536
330	4.7	1	7.7	25	20.66	120	80	4.19	0	0	5.47	121.395	87	99	0.878788	5.1	1.7	1.8	74.7	1	0	5.5	1.14889
478	5.1	1	6.6	31	20.9	124	84	4.49	0	0	1.32	117.031	92	100	0.92	6.1	1.56	2.2	73.7	0	0	2.75	0.623333
331	4.8	1	4.8	33	17.51	110	70	3.29	1	0	0.83	117.387	96	102	0.941176	5.6	1.27	1.36	70.7	1	0	6.16	1.31413
283	4.6	1	7.2	34	18.04	125	80	3.42	1	0	1.14	108.338	99	106	0.933962	6.4	0.96	1.85	81.2	1	0	5.13	1.0488
285	5.3	1	7.7	35	20.31	95	80	4.55	1	0	1.66	111.344	106	114	0.929825	5.5	1.45	2.36	77.7	1	0	1.62	0.3816
455	4.4	1	6.8	37	19.16	115	80	5.76	1	1	0.93	91.575	97	100	0.97	5.6	1.42	3.59	91.7	1	0	2.78	0.543644
268	5.6	1	6.9	40	17.96	145	85	3.83	1	0	0.43	85.6953	76	96	0.791667	5.4	1.81	1.34	95.2	1	0	17.09	4.25351
362	4.5	1	6.8	40	16.46	158	110	5.77	0	0	0.93	115.174	91	107	0.850467	5.8	2.1	2.93	65.7	0	0	11.57	2.314
366	4.3	1	5.5	44	19.13	130	75	4.13	0	0	0.55	104.633	72	90	0.8	5.5	1.45	1.99	77.5	1	0	1.65	0.315333
295	5.6	1	6.6	45	18.29	120	80	6.43	0	1	0.75	101.033	90	99	0.909091	5.5	1.51	4.35	80.7	1	0	11.41	2.83982
415	3.1	1	5.4	47	16.46	110	70	5.54	1	0	1.77	99.6239	96	104	0.923077	5.2	2.04	2.78	80.7	1	0	1.22	0.168089
330	5.1	1	7.4	53	21.77	130	80	4.03	1	0	0.96	86.8526	84	98	0.857143	5.3	1.07	2.26	87.3	1	0	9.8	2.22133
352	5.1	1	7.7	54	20.03	150	90	5.69	1	0	1.01	86.8457	99	104	0.951923	5.2	1.68	3.27	86.8	1	0	4.51	1.02227
346	5.4	1	6.4	57	18.9	140	90	4.57	0	0	0.54	97.4951	90	101	0.891089	5.1	1.45	2.38	73.7	1	0	10.73	2.5752
278	5.5	1	5.4	59	20.17	120	80	4.67	1	0	0.8	96.1349	91	101	0.90099	4.6	1.23	2.71	73.7	1	0	7.75	1.89444
255	4.3	1	7.6	60	20.31	120	80	4.81	0	0	1.12	92.3105	110	112	0.982143	5.1	1.51	2.57	79.7	1	0	1.43	0.273289
545	5.1	1	5.4	69	16.85	140	90	5.15	1	1	1.78	76.2447	88	98	0.897959	5.4	1.13	3.3	88.6	1	0	8.12	1.84053
334	3.4	1	7.6	47	18.14	110	100	5.28	0	0	1.72	102.343	84	97	0.865979	6	1.67	2.9	77.7	1	0	2.96	0.447289
312	5.2	1	5	20	20.28	130	70	3.7	0	0	0.65	131.727	100	110	0.909091	5.5	1.08	1.97	66.7	1	0	6.36	1.46987
330	4.4	1	6	22	19.97	140	75	3.65	0	0	0.84	115.286	97	103	0.941748	5.8	1.08	1.93	82.7	1	0	1.13	0.220978
389	4.1	1	5.9	22	19.72	110	75	2.97	1	0	0.48	126.087	83	98	0.846939	5.4	0.88	1.27	71.7	1	0	1.67	0.304311
422	3.6	1	6.9	22	17.96	130	80	3.51	0	0	0.56	110.425	86	94	0.914894	5.5	1.69	1.18	85.7	1	0	6.39	1.0224
390	3.9	1	6	22	17.44	108	74	2.73	0	0	0.47	125.018	87	94	0.925532	5.3	1.22	0.65	73.2	0	0	4.49	0.778267
251	5	1	6.7	25	17.04	120	80	3.36	0	0	0.92	107.365	102	112	0.910714	5.9	1.38	1.37	86.2	1	0	0.19	0.0422222
292	4.5	1	6	28	18.42	100	60	2.67	0	0	0.57	92.1776	97	110	0.881818	4.7	0.84	0.88	96.1	0	0	0.23	0.046
353	4.7	1	6.5	29	19.71	115	80	4.05	0	0	1.15	103.231	78	92	0.847826	5.5	2.05	1.31	87	0	0	5.57	1.16351
384	4.4	1	7	31	20.43	110	80	3.98	0	1	0.68	119.047	96	104	0.923077	6.1	1.03	2.23	70.7	1	0	5.65	1.10489
297	3.3	1	6.1	31	18.94	135	70	3.91	1	0	1.23	53.1565	93	99	0.939394	4.7	1.01	2.2	148.9	1	0	2.92	0.428267
371	4.6	1	4.8	33	19.72	115	70	3.88	0	0	0.56	101.355	107	111	0.963964	4.8	1.17	2.01	86.3	0	0	19.82	4.05209
274	5.1	1	5.7	34	21.56	140	105	3.98	0	1	0.72	108.499	84	98	0.857143	5.4	1.8	1.46	81.1	1	0	4.9	1.11067
350	4.8	1	6.4	37	20.2	120	70	4.43	1	0	0.52	110.973	88	102	0.862745	5.4	1.22	2.49	75.7	1	0	6.17	1.31627
228	5.1	1	4.8	57	27.18	130	83	3.87	1	0	0.74	84.3294	83	99	0.838384	6.1	1.19	1.99	87.4	1	0	7.55	1.71133
318	3	1	4.6	50	20.82	105	80	5.58	1	0	1.45	99.0281	99	112	0.883929	5.2	1.67	3.18	79.7	0	0	0.83	0.110667
294	5.6	1	5.3	52	20.7	140	80	3.96	0	0	1.15	72.464	89	98	0.908163	5.9	1.29	1.95	102	1	0	11.29	2.80996
297	5	1	6	54	19.53	140	80	4.77	0	0	0.63	101.882	90	100	0.9	4.7	1.26	2.78	69.7	1	0	4.11	0.913333
265	4.9	1	6.7	61	17.97	130	80	6.41	0	0	0.92	91.6643	70	94	0.744681	5.6	1.97	3.85	79.7	1	0	5.29	1.15204
247	5.9	1	7.5	66	17.51	130	85	6.67	1	0	0.76	92.4569	95	107	0.88785	5.9	2.37	3.76	71.9	1	0	11.19	2.93427
514	3.7	1	7.1	77	18.59	120	80	5.05	0	1	2.44	76.1097	104	105	0.990476	5.7	1.26	3.06	84.7	1	1	4.47	0.735067
341	4.8	1	6.4	20	21.97	120	70	4.6	1	0	0.97	117.26	79	96	0.822917	5.7	1.1	2.76	82.5	1	0	5.12	1.09227
358	4.8	1	5.7	22	20.28	120	70	3.3	0	0	0.59	88.4143	82	98	0.836735	5.3	1.09	1.56	103	1	0	6.37	1.35893
297	4.8	1	5.1	30	22.04	110	80	4.09	1	0	0.45	81.0084	100	111	0.900901	5.8	1.01	2.38	105.7	1	0	5.72	1.22027
343	4	1	7	37	19.49	130	75	4.33	0	0	0.68	94.0492	84	95	0.884211	5.7	1.28	2.34	89.7	1	0	7.62	1.35467
242	5.5	1	7.1	39	22.41	116	64	4.11	0	0	0.4	108.836	103	108	0.953704	5.9	1.46	1.96	76.7	1	0	11.37	2.77933
305	3.6	1	7	40	21.97	115	85	5.4	1	0	1.3	88.4972	96	103	0.932039	5	1.26	3.41	92.7	0	0	3.81	0.6096
305	5.2	1	5.8	43	18.78	135	85	5.12	1	0	0.98	96.642	97	101	0.960396	5.6	1.2	3.19	84.7	1	0	2.65	0.612444
176	4.3	1	5.2	45	19.27	120	90	3.78	0	0	0.55	115.663	86	95	0.905263	6.1	1.24	1.87	59.7	1	0	5.13	0.9804
227	4.3	1	6.5	46	20.06	110	75	4.34	1	0	0.44	97.4003	98	107	0.915888	5.5	2.01	1.62	82.7	1	0	2.53	0.483511
188	4.6	1	7.5	47	20.52	90	60	5.66	1	0	1.91	76.5029	96	105	0.914286	5.1	1.46	3.46	100.4	0	0	5.72	1.16942
300	5.1	1	5.6	49	19.71	120	80	4.99	0	0	1.18	98.5292	94	104	0.903846	5.6	1.45	2.79	80.5	1	0	8.02	1.81787
277	5.5	1	5	55	20.15	124	80	4.39	0	0	0.58	105.666	79	93	0.849462	5.6	1.17	2.5	62.7	0	1	7.98	1.95067
397	3.3	1	4.4	56	19.47	118	75	5.05	1	1	0.56	98.1824	97	108	0.898148	5.7	0.9	3.42	73.7	0	1	0.23	0.0337333
346	5	1	5.1	57	21.76	120	80	4.8	1	0	4.28	99.7569	86	98	0.877551	5.6	1.62	2.45	69.7	1	0	4.39	0.975556
350	5.8	1	5.4	62	25.04	110	70	6.35	1	1	0.92	95.7517	86	95	0.905263	5.4	1.31	4.41	70.7	1	0	7.83	2.0184
418	5.8	1	6.9	60	21.78	155	95	4.62	1	1	0.48	102.019	82	92	0.891304	5.8	1.08	2.8	62.7	1	0	12.39	3.19387
352	5.6	1	7.5	65	19.33	180	90	4.93	1	1	0.73	91.5073	74	94	0.787234	5.6	2.47	1.72	75	1	0	7.35	1.82933
256	4.7	1	6.6	73	18.99	100	54	5.09	1	0	1.16	87.6708	100	106	0.943396	5.1	1.36	3	72.6	0	0	4.56	0.952533
246	4.9	1	6.5	76	15.6	150	90	3.63	1	0	0.57	83.926	85	100	0.85	5.5	1.28	1.7	76.7	1	0	7.19	1.56582
395	5.8	1	4.7	20	20.37	110	80	3.12	0	0	0.82	107.571	91	98	0.928571	5.7	0.08	2.31	88.6	1	0	3.07	0.791378
470	5.3	1	5.8	21	23.03	135	95	3.71	1	0	0.45	112.793	94	109	0.862385	4.9	1.37	1.68	84.7	1	0	13.34	3.14231
409	4.3	1	6.6	25	21.72	110	80	3.65	0	0	0.71	105.149	81	95	0.852632	5.4	1.05	1.96	87.7	1	0	4.02	0.768267
361	4.7	1	6.3	27	21.62	126	74	4.79	1	0	0.95	117.163	83	95	0.873684	4.6	1.12	2.94	78.7	1	0	8.41	1.75676
308	5.5	1	5.5	37	31.07	100	60	4.84	1	1	0.97	108.497	67	88	0.761364	4.9	1.27	2.85	79.7	0	1	13.03	3.18511
403	5.1	1	7	30	23.05	110	80	4.79	0	1	1.01	91.9315	68	88	0.772727	5.7	1.44	2.62	95.2	1	0	6.97	1.57987
339	4.6	1	6.7	30	20.57	120	80	3.85	1	0	0.79	100.274	98	101	0.970297	5.1	1.2	1.97	88.6	1	0	2.4	0.490667
372	5.1	1	6.6	30	20.32	120	75	4.04	1	1	0.54	118.187	84	95	0.884211	5.2	1.09	2.25	73.2	1	0	2.56	0.580267
388	4.4	1	5.1	32	19.15	90	70	4.37	0	0	1.14	110.529	94	103	0.912621	5.5	1.23	2.42	80.8	0	0	2.57	0.502578
293	4.7	1	6	35	21.34	120	80	4.02	1	1	1.35	91.6607	108	120	0.9	5.7	1.35	1.96	92.7	1	0	6.15	1.28467
217	5.4	1	7	36	20.52	125	90	4.92	0	0	1.16	117.723	73	92	0.793478	5.9	1.36	2.82	66.7	1	0	8.8	2.112
251	5	1	7.7	37	20.52	130	85	3.58	1	0	0.97	122.349	73	92	0.793478	5.5	1.22	1.71	59.7	1	0	4.02	0.893333
224	5.2	1	6.9	45	21.1	106	70	4.9	1	0	1.23	90.123	73	91	0.802198	5.6	1.23	2.93	88.7	0	0	4.18	0.966044
294	5.3	1	5.1	49	20.28	110	70	3.13	0	0	1.87	75.164	85	91	0.934066	5.5	0.08	2.34	100.7	0	0	7.49	1.76431
318	4.9	1	6.3	52	21.05	125	70	6.67	0	0	0.93	105.863	102	106	0.962264	5	1.03	5.1	65.7	1	0	3.06	0.6664
360	4.3	1	7.7	53	23.67	136	100	4.98	1	1	1.94	94.1007	81	95	0.852632	5.1	1.17	3.06	81.7	1	0	9.75	1.86333
260	4.8	1	6.2	53	22.03	100	70	3.62	0	0	0.95	97.6044	94	99	0.949495	5.6	0.9	2.08	78.7	0	0	4.8	1.024
296	5.7	1	5.7	54	21.72	130	85	4.34	0	0	0.99	97.5351	81	90	0.9	5.2	1.15	2.48	77.5	1	0	1.13	0.286267
279	4.4	1	5.6	54	18.29	120	70	6.32	0	0	1.36	89.2009	98	105	0.933333	5.7	2.19	3.48	84.9	1	0	9.45	1.848
252	4.9	1	4.4	55	21.63	140	90	4.8	1	1	0.79	91.4331	96	104	0.923077	5.5	1.05	3.03	82.7	1	0	7.98	1.73787
285	4	1	5.5	62	19.72	120	70	4.18	0	0	1.12	96.8877	90	101	0.891089	6.2	1.22	2.28	68.7	1	0	3.56	0.632889
281	5.6	1	5.1	63	20.94	140	95	3.8	1	0	0.69	94.7518	82	97	0.845361	5.3	0.94	2.19	71.3	1	0	8.74	2.17529
333	4.9	1	6.7	72	19.27	100	75	4.16	0	0	0.86	79.9705	89	95	0.936842	5.1	1.13	2.34	83.7	0	1	2.8	0.609778
262	4.7	1	7.5	74	21.23	100	70	5	1	0	0.88	84.2177	98	109	0.899083	5.7	2.07	2.19	78.7	0	0	1.59	0.332133
386	4.8	1	5.8	21	19.84	120	70	3.68	0	0	1.04	122.85	73	88	0.829545	5.5	1.29	1.75	77.7	1	0	13.47	2.8736
266	4.8	1	7.3	23	21.51	120	85	5.34	1	0	1.26	123.113	83	97	0.85567	5.4	1.53	3.09	74.7	0	0	19.7	4.20267
429	5.1	1	6	25	21.72	100	80	3.22	1	0	0.44	118.039	97	113	0.858407	5.7	1.1	1.42	79.7	0	0	3.71	0.840933
283	5.3	1	4.1	25	18.47	120	80	4.25	1	0	1.58	120.603	102	108	0.944444	5.3	1.59	1.96	75.9	0	0	3.56	0.838578
437	5.1	1	6.1	29	18.94	110	85	4.04	1	1	1.06	126.84	84	96	0.875	5.6	1.36	1.98	62.7	0	0	4.54	1.02907
384	4.6	1	6.9	30	19.47	110	80	4.33	0	0	0.8	103.659	78	91	0.857143	5.7	1.1	2.52	86.2	0	0	6.28	1.28391
374	4.9	1	6.5	30	20.76	115	75	4.79	0	0	0.55	110.601	89	103	0.864078	5	1.57	2.49	81.7	0	0	2.95	0.642444
295	5.6	1	5.7	35	20.38	110	80	4.66	0	0	3.18	111.285	85	100	0.85	5.2	1.28	2.64	77.8	0	0	5.97	1.48587
340	4.7	1	7	36	21.06	110	80	4.64	0	0	0.53	112.929	98	106	0.924528	6	0.99	2.9	73.8	0	0	2.47	0.515956
408	5.3	1	6	37	22.23	125	90	4.12	0	0	0.91	100.372	92	103	0.893204	5.7	1.34	2.09	85	0	0	7.96	1.87502
382	4.6	1	5.7	38	21.34	110	60	5.21	0	0	1.13	106.126	75	91	0.824176	5.4	2.02	2.47	80.7	0	0	3.8	0.776889
263	4.7	1	6.2	39	20.9	110	80	4.49	1	0	0.81	85.7546	83	95	0.873684	5.5	1.33	2.43	95.7	0	0	4.58	0.956711
282	4.3	1	6.3	40	19.97	120	90	5.34	0	0	0.96	88.9611	77	93	0.827957	5	2.27	2.35	92.3	0	0	6.89	1.31676
384	5.1	1	6.9	40	20.9	110	80	3.03	1	0	1.76	107.501	108	110	0.981818	5.2	1.13	1.14	77.7	0	0	3.71	0.840933
428	5.6	1	6.2	40	21.63	105	70	4.46	1	1	0.79	94.633	80	94	0.851064	5.8	0.96	2.77	87.7	0	0	3.51	0.8736
399	3	1	7.5	40	20.86	120	80	3.35	1	0	2.63	77.5486	81	92	0.880435	5.2	1.07	1.66	103.4	0	0	0.8	0.106667
344	5.2	1	7.6	40	17.76	120	80	4.97	0	0	0.9	101.593	96	99	0.969697	5.3	1.41	2.82	82.7	0	0	5.94	1.3728
545	5.8	1	7	52	24	155	95	6.08	0	1	0.95	98.9151	90	103	0.873786	5.6	1.74	3.64	77.5	0	0	17.84	4.59876
460	4.1	1	5.3	52	18.91	120	85	6.3	1	1	1.45	107.01	108	112	0.964286	5.3	1.86	3.79	64	0	0	12.63	2.30147
219	4.9	1	5.1	53	21.36	140	90	4.56	1	1	0.73	101.298	81	98	0.826531	5.8	1.34	2.47	71.9	1	0	2.49	0.542267
368	5.4	1	5.7	55	19.84	120	80	5.95	0	0	1.12	92.7879	82	96	0.854167	6.3	1.25	3.99	81.7	0	0	4.57	1.0968
228	5.1	1	7	55	18.59	100	74	3.75	1	0	0.73	100.636	84	95	0.884211	5.5	1.16	1.94	70.6	0	0	17.93	4.06413
416	5.5	1	6.2	59	20.76	115	80	3.97	0	0	0.86	95.0828	87	96	0.90625	6.1	0.96	2.29	75.7	0	0	8.86	2.16578
239	4.8	1	3.6	61	20.45	120	75	3.01	0	0	0.67	97.5707	101	111	0.90991	5.7	0.9	1.3	68.7	0	0	5.62	1.19893
255	4.8	1	6	66	19.95	110	90	4.01	0	0	1.46	93.8672	93	100	0.93	4.8	0.97	2.33	69.3	0	0	5.07	1.0816
226	5.6	1	6.6	68	22.76	120	88	5.4	1	0	0.85	77.7359	116	112	1.03571	5.6	1.84	2.83	87.7	0	0	7.82	1.94631
367	4.7	1	5.7	23	24.44	110	70	4.2	1	0	1.04	119.71	87	101	0.861386	5.6	1.13	2.38	79.7	0	0	8.57	1.79018
260	4.1	1	7.3	20	20.48	120	75	4.66	0	0	1.01	124.045	85	93	0.913978	5.7	1.38	2.55	77.2	0	0	5.72	1.04231
315	5.3	1	7.4	21	20.29	140	70	3.17	0	0	0.34	134.172	96	100	0.96	4.9	0.84	1.65	62.7	1	0	7.74	1.8232
504	5.4	1	5.2	21	20.2	140	90	4.03	1	0	0.57	132.452	100	103	0.970874	5.2	1.38	1.95	64.7	1	0	20.77	4.9848
387	5.2	1	6.1	27	20.18	125	85	3.58	0	0	0.71	98.2391	83	96	0.864583	4.6	1.11	1.82	91.7	0	0	7.18	1.65938
262	5.4	1	5.6	28	20.75	104	58	3.73	0	0	0.98	120.197	97	106	0.915094	6.1	0.97	2.11	72.7	0	0	10.14	2.4336
298	5.3	1	6	28	18.59	150	95	3.78	1	0	0.36	125.304	85	90	0.944444	5.7	1.2	1.92	65.7	1	0	9.64	2.27076
352	4.6	1	5.4	30	22.49	100	70	4.25	0	0	0.79	117.012	98	106	0.924528	6.2	1.62	1.93	75	0	0	2.93	0.599022
290	4.9	1	5.6	30	19.92	120	85	3.54	1	0	1.03	107.414	94	104	0.903846	5.8	0.94	1.95	83.7	0	0	5.06	1.10196
384	5.3	1	5.6	32	21.6	125	80	4.02	0	0	0.77	104.406	93	105	0.885714	4.9	1.14	2.17	84.7	0	0	10.04	2.36498
415	5.4	1	7	34	19.49	110	75	3.88	1	0	0.59	112.247	83	95	0.873684	4.8	1.28	1.9	77.5	0	0	3.69	0.8856
319	5.1	1	7.3	38	19.84	120	80	5.03	1	0	1.29	100.097	90	99	0.909091	5.4	1.75	2.54	84.7	0	0	3.93	0.8908
248	4.5	1	6.9	38	19.61	125	85	5.88	1	0	16.76	95.184	93	107	0.869159	5.4	1.23	3.93	88.3	0	0	1	0.2
320	5.1	1	6.9	38	21.34	118	75	4.82	0	0	0.5	123.382	84	90	0.933333	5.5	1.43	2.67	57.5	0	0	5.11	1.15827
373	5.2	1	6.4	39	21.97	126	90	5.21	0	0	1.9	91.0169	88	103	0.854369	5.7	1.14	3.35	91.1	1	0	9.83	2.27182
332	5.1	1	6.6	39	21.67	110	90	5.98	1	0	1.68	121.483	77	88	0.875	5.5	1.73	3.57	58.7	0	0	3.31	0.750267
203	4.7	1	7.7	41	21.09	135	88	3.68	0	0	0.84	95.2825	92	104	0.884615	6.2	0.86	2.18	86.7	1	0	2.19	0.457467
306	5.8	1	6.2	42	21.71	140	95	5.28	0	0	0.97	110.842	97	102	0.95098	5.6	1.06	3.5	69.7	1	0	2.89	0.744978
234	4.3	1	6.4	44	22.66	120	78	4.05	1	0	1.65	112.264	118	125	0.944	5.6	0.92	2.44	65.3	0	0	2.28	0.435733
375	4.6	1	7	44	22.66	110	80	3.88	1	0	2.68	88.8177	77	95	0.810526	5.4	1.09	2.1	90.3	0	0	1.82	0.372089
405	3.5	1	6.3	45	16.69	130	100	5.6	1	0	1.29	107.276	82	98	0.836735	4.8	1.22	3.65	71.7	1	0	10.25	1.59444
382	5.2	1	6	46	19.79	120	80	5.44	1	1	0.82	102.524	88	95	0.926316	5.1	1.27	3.44	78.7	0	1	8.73	2.0176
242	5.3	1	6.9	46	20.76	90	60	3.3	1	0	0.36	103.064	86	91	0.945055	6.2	0.85	1.8	77.7	0	0	12.8	3.01511
411	4.6	1	5.8	46	20.05	120	78	4.8	1	1	1.11	81.3315	94	100	0.94	5.5	1.79	2.29	96	0	0	4.3	0.879111
308	3.9	1	6.9	47	21.63	140	100	4.93	0	0	0.49	106.023	90	96	0.9375	5.6	1.22	2.97	71.3	1	0	4.86	0.8424
294	5.3	1	6.6	47	21.67	110	70	4.7	0	1	0.85	117.347	83	95	0.873684	5.4	1.14	2.82	55.7	0	0	6.83	1.60884
387	5.3	1	7.2	49	21.72	150	75	4.73	0	0	1.24	90.7077	94	103	0.912621	5.9	1.14	2.85	86.2	1	0	1.34	0.315644
271	5.2	1	4.8	50	22.04	110	80	4.71	0	0	0.93	82.2793	90	98	0.918367	5.5	1.39	2.59	92.9	0	0	7.36	1.70098
261	5.2	1	6.3	51	22.23	135	70	4.06	1	1	1.51	106.945	93	100	0.93	5.7	2.06	1.3	65.2	1	0	7	1.61778
240	5.5	1	7.3	52	18.59	130	80	5.14	0	0	0.53	88.4438	111	120	0.925	5.8	1.39	3.02	86.5	1	0	7.96	1.94578
408	3.1	1	7.4	55	18.71	150	80	5.65	1	0	0.83	100.931	81	98	0.826531	5.5	1.15	3.76	70.1	1	0	2.38	0.327911
306	5.3	1	5.2	59	19.92	160	90	4.97	0	0	1	83.1529	97	107	0.906542	6	1.15	3.08	87.4	1	0	6.28	1.47929
385	5.8	1	5.8	59	18.73	110	70	5.14	1	1	0.69	91.5703	79	87	0.908046	4.9	1.37	3.04	80.7	0	0	8.64	2.2272
319	5.6	1	7.1	60	20.28	130	88	3.84	1	0	0.96	76.9983	90	102	0.882353	5.4	1.11	2.05	92.6	1	0	5.52	1.37387
238	5.4	1	6.4	63	23.12	130	80	5.07	0	0	0.83	83.9751	104	110	0.945455	5.6	1.27	3.07	84.7	1	0	19.89	4.7736
333	5.1	1	5.9	65	21.5	120	80	5.42	1	1	0.94	79.8315	102	111	0.918919	5.1	1.38	3.31	87.3	0	0	7.54	1.70907
193	4.6	1	5.8	69	19.81	180	95	4.77	1	0	0.92	68.7644	85	95	0.894737	6.1	1.68	2.36	96.5	1	0	2.96	0.605156
364	5.1	1	7.4	77	19.27	135	80	6.74	0	0	1.71	67.1891	114	108	1.05556	4.3	2.59	3.58	93.9	1	0	6.56	1.48693
277	5.5	1	5.7	20	18.87	130	80	4.45	0	0	0.44	147.445	95	107	0.88785	5.3	1.59	2.13	50.7	1	0	10.56	2.58133
369	5.1	1	6.2	21	21.7	120	80	4.4	0	0	0.6	130.805	92	96	0.958333	5.9	1.28	2.41	66.7	0	0	2.47	0.559867
390	5.3	1	5.3	23	20.62	110	80	4.73	0	1	1.37	131.443	100	104	0.961538	5.1	1.18	2.82	63.7	0	0	2.85	0.671333
363	5	1	7.1	24	21.3	140	100	2.76	0	0	0.52	97.1211	102	103	0.990291	5.9	0.84	1.06	94.2	1	0	5.36	1.19111
305	5.7	1	5.6	24	18.94	110	75	5.13	1	0	1.48	122.93	102	105	0.971429	5.4	1.52	2.88	73.7	0	0	7.49	1.89747
274	5.3	1	5	27	19.49	100	80	3.56	1	0	0.34	122.511	76	95	0.8	5.8	1.27	1.63	70.6	0	0	4.33	1.01996
306	5.1	1	5.7	30	23.74	100	70	4	1	0	1.01	124.337	88	98	0.897959	5	1.4	1.89	64.7	0	0	2.71	0.614267
377	4.7	1	5.3	30	20.2	115	75	4.14	0	0	1.87	105.883	93	102	0.911765	5.9	1.83	1.62	84.7	0	0	5.27	1.10084
345	5.9	1	5.3	31	20.52	98	78	4.98	1	0	1.2	60.547	95	106	0.896226	5.9	1.02	3.22	133.7	0	0	19.79	5.18938
267	5.4	1	7.4	33	19.47	105	65	4.42	1	1	0.91	85.7494	97	107	0.906542	5.1	1.7	2	99.1	0	0	10.1	2.424
296	5.3	1	7	34	21.55	100	60	4.25	0	0	0.58	83.818	93	97	0.958763	5.3	1.07	2.48	100.4	0	0	20.37	4.79827
400	4.4	1	4.6	44	25.3	115	80	4.9	0	0	0.52	97.3534	96	106	0.90566	6	1.43	2.73	83.7	0	0	9.91	1.93796
376	4.9	1	5.9	42	21.01	150	90	4.56	0	0	3.82	111.502	101	111	0.90991	5.6	1.59	2.23	68.7	1	0	12.8	2.78756
319	5.1	1	7.4	46	22.49	160	110	4.13	0	0	0.8	107.142	93	102	0.911765	5.6	1.9	1.54	70.7	1	0	14.5	3.28667
517	5.8	1	4.6	46	20.28	140	90	3.25	0	0	0.79	104.175	97	110	0.881818	5.9	1.13	1.43	75.7	1	0	3.27	0.842933
400	4.5	1	6.8	47	21.85	125	80	5.05	0	0	1.01	102.343	94	98	0.959184	5.8	1.42	2.9	77.7	0	0	7.27	1.454
336	5.3	1	6.3	47	23.31	140	100	4.56	1	0	1.26	102.451	108	115	0.93913	5.6	1.15	2.66	77.5	1	0	6.15	1.44867
304	5.3	1	6.9	52	20.08	138	100	5.19	1	1	0.56	72.7225	100	107	0.934579	5.2	1.18	3.29	101.7	1	0	4.54	1.06942
212	4.9	1	5.8	53	21.26	120	80	5.54	1	0	0.94	92.7268	81	96	0.84375	5	1.32	3.5	82.7	0	0	5.28	1.14987
396	5.9	1	5.8	53	22.03	160	90	5.79	1	1	6.48	76.9442	96	107	0.897196	5.4	1.52	3.52	96.5	1	0	5.71	1.49729
257	4.6	1	7.3	55	22.49	110	80	6.39	0	0	1.04	98.8745	83	88	0.943182	5.4	1.38	4.4	73.7	0	0	8	1.63556
247	5.2	1	7.1	55	20.32	120	80	4.71	1	0	1.03	94.1798	102	111	0.918919	5.6	1.36	2.62	80.7	0	0	9.02	2.08462
198	5.6	1	7.6	57	20.57	125	80	5.7	1	1	1.7	94.2764	104	114	0.912281	5.9	1.24	3.72	79.7	0	0	12.46	3.10116
238	5.1	1	6.3	57	20.32	125	85	5	1	0	0.52	69.1427	90	102	0.882353	5.4	1.01	3.25	103	0	0	1.55	0.351333
375	5.1	1	7.2	59	20.18	95	65	4.79	1	0	0.61	95.0828	107	118	0.90678	5.3	1.34	2.72	75.7	1	0	4.69	1.06307
291	5.5	1	7	61	20.66	125	80	5.5	0	0	1.01	72.5576	90	96	0.9375	5.1	1.93	2.85	96.7	0	0	7.08	1.73067
321	5.3	1	6.4	62	20.42	110	82	5.04	1	1	1.26	68.6041	91	101	0.90099	5.4	1.86	2.44	100.7	0	1	5.72	1.34738
323	5.3	1	6.4	65	20.45	150	80	4.34	0	0	1.65	72.0763	88	100	0.88	5.4	1.5	2.13	95	1	0	6.82	1.60649
329	5.1	1	6.9	65	19.47	116	76	4.97	0	1	0.44	92.6862	90	107	0.841121	5.1	1.32	2.91	72.7	0	0	8.21	1.86093
406	5.6	1	6.4	70	20.66	110	62	4.35	1	0	0.83	68.1124	84	95	0.884211	5.5	1.63	2	96.7	0	0	7.86	1.95627
254	4.6	1	7.4	71	19.78	120	80	4.99	1	0	0.78	59.2424	78	87	0.896552	6	1.26	2.98	107.9	0	0	0.78	0.159467
307	5.4	1	6.3	73	21.47	140	90	4.86	1	1	0.4	85.3487	101	107	0.943925	5.5	1.81	2.32	77.5	1	0	4.18	1.0032
229	4.7	1	6.5	74	20.2	145	80	4.64	0	0	0.59	83.2852	94	94	1	5.2	0.99	2.91	80	1	0	3.58	0.747822
320	4.5	1	5.6	20	20.42	130	80	3.64	0	0	1.23	107.571	90	102	0.882353	5	1.2	1.8	88.6	1	0	8.42	1.684
313	5.1	1	7.3	24	21.38	125	90	4.33	0	0	0.89	87.4888	111	116	0.956897	5.5	1.32	2.3	102.7	0	0	3.23	0.732133
336	5.4	1	7	25	20.29	140	100	3.59	1	0	0.46	114.555	84	98	0.857143	5.4	1.22	1.71	81.7	1	0	4.34	1.0416
345	5.2	1	7.2	26	19.96	120	80	3.8	1	0	0.66	101.331	91	97	0.938144	5.5	1.25	1.88	89.9	0	0	6.09	1.40747
299	4.1	1	7.4	27	21.56	100	70	6.78	1	0	2.16	118.663	97	107	0.906542	5.6	1.37	4.82	76.3	0	0	3.45	0.628667
415	5.2	1	6.3	28	20.23	100	68	5.14	0	0	5.97	120.265	98	106	0.924528	5.2	1.39	3.02	72.6	0	0	8.66	2.00142
290	4.9	1	5.9	28	23.24	110	70	3.39	1	1	1.49	137.728	106	97	1.09278	5.1	1.03	1.75	52.2	0	0	5.31	1.1564
399	3.1	1	7.5	29	19.37	120	80	4.77	0	0	1.58	131.247	86	97	0.886598	5.9	1.21	2.83	57.7	0	0	3.07	0.422978
225	5.3	1	5.8	39	26.37	115	80	3.34	0	0	0.62	72.4663	82	93	0.88172	5.4	0.99	1.73	110	0	0	6.19	1.45809
550	5.2	1	6.6	30	22.79	140	70	3.47	1	0	1.34	126.787	86	95	0.905263	5.8	0.83	2	61.7	1	0	3.29	0.760356
285	4.4	1	6.4	30	19.66	140	86	4.07	0	0	0.89	116.566	101	110	0.918182	5.3	0.96	2.42	75.7	1	0	2.25	0.44
394	5.2	1	7	31	22.99	130	80	3.69	0	0	0.55	117.69	96	114	0.842105	5.1	1.18	1.87	72.7	1	0	9.17	2.11929
401	5.3	1	7.1	31	21.63	100	70	5.04	0	0	0.48	102.216	77	82	0.939024	5.6	1.27	3.04	86.7	0	0	7.19	1.69364
270	4.8	1	6.4	33	23.05	120	80	3.48	0	0	0.48	120.23	93	97	0.958763	6	1.34	1.5	66.7	0	0	4.65	0.992
320	5.1	1	7.3	34	21.3	130	75	4.23	0	0	2.91	118.445	101	110	0.918182	5.6	1.14	2.39	68	1	0	3.53	0.800133
338	5.6	1	6.2	35	21.3	140	100	5.16	0	0	9.29	115.749	98	102	0.960784	5.6	1.6	2.83	70.7	1	0	10.84	2.69796
367	5.1	1	7.1	35	19.82	140	100	4.19	1	1	0.42	94.11	107	110	0.972727	5.8	0.87	2.63	90.7	1	0	5.25	1.19
387	5.2	1	6.2	36	21.88	135	90	4.16	0	0	0.95	96.1357	84	97	0.865979	5.4	1.21	2.26	88.6	0	0	11.91	2.75253
281	4.3	1	7.5	36	21.2	115	75	3.37	1	0	0.26	106.037	90	99	0.909091	5.5	0.96	1.81	81.7	0	0	2.84	0.542756
329	5.2	1	6.2	37	20.9	122	88	3.47	0	1	1.42	113.477	102	104	0.980769	5.5	1.05	1.79	71.7	0	0	8.22	1.89973
385	5.3	1	7.4	37	21.22	120	80	5.15	1	0	2.3	89.3324	103	105	0.980952	6.2	1.63	2.8	93.6	0	0	12.82	3.01982
359	4.8	1	5.8	38	19.49	110	70	2	0	0	0.68	110.196	81	95	0.852632	5	0.89	0.54	75.7	0	0	11.26	2.40213
402	3.6	1	7.3	39	17.96	108	78	4.38	0	1	1.53	122.519	70	87	0.804598	5.4	1.25	2.42	57.5	0	0	6.99	1.1184
320	4.3	1	5.9	40	22.91	120	85	6.12	0	0	1.18	117.408	76	94	0.808511	6	1.51	3.91	62.7	0	0	13.9	2.65644
321	5.1	1	6.7	40	18.59	110	70	4.25	1	1	0.39	97.3095	95	105	0.904762	5.6	1.61	1.94	85.7	0	0	6.14	1.39173
334	5.6	1	6	42	21.26	150	100	6.72	0	0	1.8	108.939	79	96	0.822917	5.4	2.95	3.21	72.7	1	0	11.91	2.96427
214	4.5	1	7.3	42	17.78	110	85	3.6	1	1	1.08	106.567	85	103	0.825243	5.5	1.38	1.56	76.7	0	0	1.1	0.22
404	4.8	1	6.3	44	20.69	110	70	4.67	0	0	1.92	108.032	86	97	0.886598	5.3	2.03	1.91	71.7	0	0	10.67	2.27627
325	5.7	1	6.4	44	19.15	140	90	5.13	0	0	0.57	75.5766	85	95	0.894737	5.4	1.15	3.25	103.2	1	0	14.54	3.68347
235	5.6	1	6.7	45	22.14	110	70	3.99	0	0	0.42	73.9203	84	91	0.923077	5	1	2.28	104.5	0	0	11.67	2.90453
279	5.7	1	6.2	46	18.62	160	100	3.97	1	0	1.14	107.518	92	104	0.884615	4.9	1.16	2.09	70.1	1	0	2.9	0.734667
321	5.6	1	6.2	51	20.55	140	90	4.65	1	0	0.81	99.2449	87	104	0.836538	4.9	1.57	2.34	78.2	1	0	4.91	1.22204
334	3.5	1	7.1	53	22.41	155	95	4.25	0	0	0.64	95.6556	94	101	0.930693	5.3	1.34	2.21	80.6	0	0	13.34	2.07511
279	4.6	1	5.5	53	19.83	130	78	3.79	1	0	0.36	88.1944	89	91	0.978022	5.9	1.47	1.66	86.2	0	0	2.3	0.470222
359	3.3	1	6.4	53	17.3	130	76	4.64	0	0	1.01	105.122	88	98	0.897959	5.4	1.54	2.36	65.7	0	0	7.07	1.03693
286	3.8	1	6.4	54	19.96	130	70	4.07	1	0	0.63	87.577	97	98	0.989796	5.6	1.16	2.21	86.2	0	0	13.19	2.22764
291	5.4	1	5.9	56	22.31	140	90	6.07	1	1	1.68	71.816	93	102	0.911765	5.9	1.36	4.01	100.4	1	0	5.82	1.3968
275	4.7	1	6.4	56	20.32	135	88	3.93	1	1	0.61	82.077	92	103	0.893204	6.3	1.25	1.97	89.9	0	0	3.55	0.741556
291	3.1	1	5.6	57	22.13	120	90	5.99	1	0	3.02	96.7969	96	104	0.923077	5.1	1.67	3.63	75	0	0	1.08	0.1488
323	5.6	1	7.5	58	23.12	110	70	5.8	0	0	2.03	69.4733	84	90	0.933333	5.3	1.89	3.17	102	0	0	9.59	2.38684
272	5.6	1	7.5	61	20.43	130	90	3.71	0	0	0.57	98.1605	91	99	0.919192	5.7	1.08	1.98	67.7	0	0	13.68	3.4048
269	5.2	1	6.9	62	19.03	100	70	4.56	1	0	0.96	94.6602	83	94	0.882979	6.1	1.5	2.32	72.7	0	0	9.75	2.25333
400	5.3	1	4.5	64	19.05	110	80	5.17	0	1	0.85	90.8225	95	102	0.931373	5.9	1.15	3.3	77.7	0	0	4.29	1.01053
295	5.2	1	7	67	20.81	140	70	4.84	1	1	1.44	78.2839	85	101	0.841584	5.8	1.42	2.7	87.7	1	0	4.46	1.03076
389	3.3	1	6.6	70	20.82	170	80	4.89	0	0	1.69	89.9982	82	96	0.854167	6.2	0.76	3.39	71.7	1	0	9.09	1.3332
275	3.9	1	7.4	70	18.29	140	75	6.36	1	0	1.54	93.5829	91	102	0.892157	5.6	1.69	4.05	65.2	1	0	3.77	0.653467
239	5.6	1	5.8	73	20.83	180	80	6.08	1	0	1.19	82.3761	83	99	0.838384	5.2	1.88	3.49	81.2	1	0	4.3	1.07022
327	4.2	1	6.6	28	25.91	110	80	4.05	0	0	0.58	119.524	88	102	0.862745	5.7	1.29	2.07	73.7	0	0	9.66	1.8032
373	5.1	1	7.7	20	20.98	140	70	4.47	1	0	0.78	104.289	83	90	0.922222	5.6	1.75	1.99	90.9	1	0	7.19	1.62973
473	5	1	6.7	21	21.22	100	70	4.14	0	0	1.01	129.226	79	90	0.877778	5	1.21	2.24	68.7	0	0	4.89	1.08667
267	5.6	1	5.9	26	23.05	110	80	3.53	1	0	0.71	82.0946	87	97	0.896907	5.6	1.17	1.71	107	0	0	10.7	2.66311
393	5.4	1	6.3	33	24.28	140	90	6.67	1	0	2.47	96.4692	103	111	0.927928	5.3	1.01	5.12	89.9	1	0	7.04	1.6896
517	5.8	1	6.3	37	25	130	80	4.05	1	0	1.32	83.3735	99	107	0.925234	5.6	1.14	2.22	99.1	0	0	17.47	4.50338
309	4.9	1	6.1	30	22.99	100	60	5.09	1	0	1.36	114.243	92	105	0.87619	5.3	1.27	3.09	79.5	0	0	2.14	0.466044
260	4.8	1	5.2	32	22.76	130	100	4.04	0	0	0.76	113.835	98	103	0.951456	5.3	1.56	1.78	77.5	0	0	1.84	0.392533
278	5.7	1	4.4	32	20.98	130	90	4.04	0	0	1.02	114.94	89	94	0.946809	5.5	1.43	1.91	75.7	0	0	10.23	2.5916
312	3.5	1	7.3	32	21.22	120	80	3.37	1	0	0.68	114.322	98	107	0.915888	5.8	0.98	1.78	76.7	0	0	4.72	0.734222
423	5.3	1	3.8	33	20.76	100	70	5.15	0	0	1.25	118.076	83	93	0.892473	5	1.47	2.96	69.7	0	0	6.76	1.59236
285	5.7	1	6.6	34	23.39	120	80	5.42	0	0	1.44	112.247	102	115	0.886957	5.3	2.55	2.14	77.5	0	0	3.8	0.962667
334	3.1	1	6.1	36	22.06	114	90	4.04	1	0	0.86	110.564	95	105	0.904762	5.1	1.99	1.35	77.7	0	0	8.85	1.21933
365	5.3	1	7.4	43	28.34	140	100	4.8	1	0	2.37	106.278	82	97	0.845361	5	2.11	1.97	75.9	0	0	5.9	1.38978
420	5.7	1	6.3	40	25.06	125	80	5.13	0	0	0.78	117.408	97	104	0.932692	5.9	0.99	3.41	62.7	0	0	6.81	1.7252
443	5.4	1	4.1	42	24.34	140	100	5.5	0	1	3.26	76.8258	92	105	0.87619	5	1.24	3.54	103	0	0	10.2	2.448
432	5.4	1	7.1	45	24.34	130	75	5.69	1	1	1.35	95.2937	93	96	0.96875	5.6	1.23	3.72	84.7	0	0	6.73	1.6152
312	4.6	1	6.2	44	21.36	120	80	4.83	1	0	2.37	117.29	97	99	0.979798	5.6	1.65	2.46	58.7	0	0	10.67	2.18142
244	5.2	1	6.1	47	21.26	185	100	6.5	1	1	1.22	98.1516	85	99	0.858586	5.2	1.59	4.37	81.7	1	0	2.09	0.483022
334	5.4	1	7	52	24.68	120	80	3.87	1	0	1.36	75.0355	94	104	0.903846	6.1	1.07	2.11	99.1	0	0	4.41	1.0584
372	5.4	1	7.2	50	19.61	118	84	6.08	1	1	0.85	102.352	101	102	0.990196	5.7	1.45	3.93	73.8	0	0	8.88	2.1312
218	5.4	1	7.2	51	20.31	120	75	4.58	0	0	0.64	96.7187	74	91	0.813187	5.6	1.48	2.36	80.8	0	0	5.73	1.3752
354	5.1	1	6.6	52	22.84	130	85	5.47	0	0	0.89	105.208	80	93	0.860215	5.3	1.24	3.5	66.7	0	0	6.6	1.496
293	4.9	1	5.4	52	18.65	110	70	5.71	1	0	1.01	97.4986	84	100	0.84	5.4	1.3	3.67	79.8	0	0	4.35	0.947333
318	5.6	1	6.4	53	18.52	120	80	6.48	0	0	1.22	99.5554	90	97	0.927835	5.3	1.5	4.43	75	0	0	7.45	1.85422
382	5.1	1	6.6	57	21.08	115	80	5.41	1	1	1.09	87.3407	97	111	0.873874	5.5	1.51	3.18	84.9	0	0	8.05	1.82467
240	5.3	1	5.6	62	18.81	115	70	5.2	1	0	0.5	101.466	89	97	0.917526	5.6	1.18	3.3	61.4	0	0	3.34	0.786756
388	5.8	1	5.2	63	20.76	110	70	5.77	0	0	1.37	95.6398	68	89	0.764045	5.4	1.16	3.87	69.7	0	0	6.98	1.79929
307	5.6	1	5.7	66	21.26	105	70	4.51	0	0	1.01	92.0895	75	93	0.806452	5.6	1.95	1.83	72.6	0	0	8.24	2.05084
277	5.7	1	5.1	67	21.64	170	90	3.89	1	0	1.76	69.0447	86	98	0.877551	5.4	0.85	2.34	97.3	1	0	13.56	3.4352
350	5.7	1	6.2	67	20.55	134	76	5.45	0	0	2.35	101.224	81	101	0.80198	5.2	1.23	3.49	56.7	1	0	6.16	1.56053
372	5.5	1	6.6	68	21.41	137	80	6.08	1	0	1.57	79.5975	86	101	0.851485	5.3	1.31	4.07	86	1	0	11.44	2.79644
335	5.3	1	6.5	68	22.43	140	90	5.51	0	0	0.95	94.0238	95	104	0.913462	5.2	1.3	3.49	66.7	0	0	3.77	0.888044
316	5.6	1	6.7	71	19.72	170	105	4.97	0	0	0.93	90.6275	85	98	0.867347	5.1	1.79	2.44	69.3	1	0	13.99	3.48196
363	5.7	1	7.4	74	23.53	150	80	6.07	0	1	1.4	84.7512	112	113	0.99115	5	1.59	3.77	77.5	1	0	14.16	3.5872
432	4.8	1	6	76	18.38	140	90	5.14	1	0	1.63	91.7784	72	88	0.818182	4.9	1.32	3.09	61.7	0	0	7.51	1.60213
448	5.6	1	5.6	77	19.29	120	70	4.45	1	0	0.66	87.7253	88	103	0.854369	5.9	0.92	2.8	67.7	0	0	9.37	2.33209
300	4.8	1	7.3	29	25.91	110	88	4.73	1	0	2.25	110.725	79	91	0.868132	5.3	0.92	3.08	82.1	0	0	5	1.06667
289	5.2	1	7.1	29	24.69	140	100	4.18	0	0	1.36	116.137	97	100	0.97	6	2.25	1.24	77.7	0	0	7.98	1.84427
287	4.8	1	5.5	24	20.6	110	70	3.12	0	0	0.83	126.531	100	104	0.961538	5.7	0.82	1.59	68.7	0	0	7.03	1.49973
304	4.8	1	5.6	24	21.55	120	80	3.89	0	0	1.15	108.122	90	98	0.918367	5.4	1.81	1.38	86.2	0	0	4.08	0.8704
310	4.9	1	5.8	25	23.62	120	80	3.61	0	0	0.51	121.529	101	106	0.95283	4.7	0.98	1.98	74.5	0	0	9.16	1.99484
301	5	1	6	27	22.34	120	90	4.69	1	0	0.62	117.78	86	99	0.868687	5	1.21	2.75	77.7	0	0	7.56	1.68
494	5.4	1	5.1	30	21.89	120	80	4.53	0	0	0.45	102.082	84	103	0.815534	5.1	1.25	2.54	87.3	0	0	12.13	2.9112
290	4.9	1	7.7	32	20.96	110	70	3.44	0	0	1.44	102.07	91	98	0.928571	5.2	1.09	1.73	86.3	0	0	5.56	1.21084
410	4.9	1	6.8	32	21.05	110	65	4.4	1	1	1.45	93.6129	120	119	1.0084	5.8	1.44	2.24	92.7	0	0	3.74	0.814489
274	3.7	1	6.9	32	20.44	115	70	4.09	0	0	0.91	117.534	94	108	0.87037	5.7	1.37	2.03	71.7	0	0	4.03	0.662711
295	5.2	1	5.3	32	18.61	120	70	3.8	0	0	0.7	116.866	94	101	0.930693	5.7	1.18	1.95	72.7	0	0	4.63	1.07004
291	5.8	1	6.3	37	23.5	140	90	4.23	0	0	0.37	108.005	72	83	0.86747	6.1	1.32	2.21	80	0	0	8.35	2.15244
273	5.8	1	7.2	37	19.72	125	75	3.82	0	0	0.86	124.97	96	103	0.932039	5.3	1.8	1.34	56.7	0	0	7.18	1.85084
439	5.7	1	7.7	43	24.17	124	80	5.56	0	0	1.51	116.502	95	97	0.979381	5.2	1.4	3.43	60.7	0	0	5.41	1.37053
373	5.3	1	6.9	41	20.62	123	90	3.31	1	1	3.35	110.333	70	93	0.752688	5.2	1.1	1.58	71.7	0	0	7.68	1.80907
293	3.9	1	5	41	19.84	110	70	4.43	1	0	2.47	99.4267	90	98	0.918367	5.1	2.01	1.7	83.7	0	0	8.16	1.4144
362	5.7	1	6.1	42	20.76	125	80	4.12	0	0	0.5	108.329	85	96	0.885417	5.4	1.49	1.94	73.7	0	0	10.58	2.68027
440	4.7	1	5.5	42	22.48	130	80	5.71	1	0	0.91	114.798	87	99	0.878788	5.7	1.29	3.68	64	0	0	2.49	0.520133
342	4.9	1	6.3	43	19.16	130	85	3.32	1	0	1.12	109.487	83	96	0.864583	5.8	1.19	1.5	70.6	0	0	17.52	3.81547
251	5.1	1	5.5	44	23.67	100	60	4.33	0	0	0.74	105.648	89	103	0.864078	5.3	1.31	2.31	75.7	0	0	2.61	0.5916
336	5.2	1	7.3	45	20.72	120	80	6.29	1	0	1.51	117.462	81	95	0.852632	5.4	1.92	3.7	57.5	0	0	7.69	1.77724
326	4.6	1	7.5	45	22.21	120	70	3.72	1	0	1.35	103.246	82	100	0.82	5.7	1.18	1.89	78.7	0	0	4.62	0.944533
285	4.6	1	4.5	46	21.61	130	90	5.76	0	0	0.46	112.562	103	102	1.0098	5.4	1.73	3.29	62.7	0	0	1.81	0.370044
332	5.1	1	6.5	52	24.69	110	80	6.07	1	0	1.14	92.0333	101	109	0.926606	5.6	1.72	3.64	83.7	0	0	13.34	3.02373
228	4.7	1	5.9	50	20.32	140	90	5.99	1	1	3.75	96.1048	102	113	0.902655	5.7	1.58	3.72	81.7	0	0	2.79	0.5828
281	4.8	1	6.8	52	19.94	130	87	5.52	1	0	1.59	112.472	75	92	0.815217	6	1.68	3.12	56.7	0	0	5.39	1.14987
354	5.4	1	7.4	53	22.23	110	70	4.51	0	0	0.73	96.5236	90	99	0.909091	5.6	1.71	2.07	80	0	0	10.09	2.4216
359	5.7	1	7.3	54	23.23	120	90	5.29	1	0	1.11	94.8437	96	101	0.950495	5.3	2.54	2.03	80.7	0	0	12.54	3.1768
289	4.3	1	7.3	54	22.66	130	70	5.3	1	0	0.81	98.1627	116	117	0.991453	5	1.27	3.32	76.3	0	0	1.34	0.256089
414	5.1	1	6.5	54	21.34	120	70	5.26	1	1	0.61	94.7018	79	94	0.840426	5.4	1.66	2.89	80.8	0	0	3	0.68
312	5.1	1	5.3	55	19.82	132	80	4.95	0	0	0.98	88.5765	73	89	0.820225	5.6	1.76	2.45	84.9	1	0	3.67	0.831867
425	5.4	1	6.3	56	21.19	125	75	4.36	0	0	2.86	104.246	87	96	0.90625	6.2	1.44	2.2	63.7	0	0	2.75	0.66
230	5.4	1	7.7	57	21.3	150	108	4.61	1	1	0.49	90.4219	79	91	0.868132	5.2	1.04	2.83	82.5	0	0	5.66	1.3584
330	5	1	5.3	61	19.92	125	70	5.43	1	0	2.67	94.012	94	99	0.949495	5.8	1.54	3.16	75.2	0	0	11.66	2.59111
164	4.6	1	6.7	62	23.31	150	70	5.63	1	1	1.63	96.5421	82	96	0.854167	5.7	1.25	3.64	69.3	0	0	3.49	0.713511
248	4.5	1	6.9	62	18.17	110	78	4.83	1	1	0.67	99.8153	106	107	0.990654	4.9	1.32	2.78	63.9	0	0	4.69	0.938
344	5.6	1	5.9	63	19.33	120	80	5.4	1	0	0.86	83.736	92	101	0.910891	5.9	1.66	3.01	84.9	0	0	4.44	1.10507
372	5.4	1	7.2	65	20.68	120	70	4.27	1	0	0.47	98.4983	85	102	0.833333	5.1	1.07	2.49	62.7	0	0	2.95	0.708
304	6	1	6.6	65	18.92	145	80	4.51	0	0	1.67	89.1245	100	108	0.925926	5.3	1.15	2.63	79.7	1	0	2.68	0.714667
342	5.6	1	6.1	66	19.82	130	80	4.27	0	0	0.76	96.5547	87	99	0.878788	5	1.33	2.23	64.7	0	0	7.21	1.79449
242	4.8	1	5.4	68	22.19	114	72	4.84	0	0	1.04	85.3208	94	98	0.959184	6.1	1.12	3	81.2	0	0	1.42	0.302933
240	4.6	1	6.3	72	19.47	160	80	4.71	1	0	0.64	84.4635	87	100	0.87	5.7	1.67	2.3	80	1	0	2.11	0.431378
385	5.3	1	7.4	75	23.05	170	70	5.22	0	0	0.45	83.6282	77	87	0.885057	5.9	2.08	2.42	78.7	1	0	12.78	3.0104
319	4.8	1	6.8	78	17.71	140	90	4.74	1	0	1.6	75.3618	78	94	0.829787	4.9	1.4	2.61	84.9	0	0	2.41	0.514133
324	4.5	1	6.7	27	24	120	85	3.71	1	0	0.72	122.015	95	101	0.940594	5.2	1.14	1.91	71.3	0	0	4.38	0.876
498	4.9	1	7.5	27	24.09	120	80	4.37	0	0	1.27	104.256	83	93	0.892473	5.3	1.36	2.29	87.3	0	0	15.68	3.41476
470	5.5	1	6.5	20	22.02	130	80	4.04	1	0	0.62	127.145	105	111	0.945946	5.7	1.83	1.51	72.7	0	0	13.59	3.322
372	5.6	1	6.7	21	21.45	115	65	4.39	1	0	0.99	130.805	112	118	0.949153	4.9	1.53	2.15	66.7	0	0	9.27	2.3072
367	4.9	1	5.3	23	20.91	110	70	3.88	0	0	3.04	105.185	80	96	0.833333	5.6	1.21	1.98	88.7	0	0	6.84	1.4896
309	5.8	1	5.6	23	18.31	120	90	3.96	1	0	0.74	125.929	86	102	0.843137	5.3	1.01	2.23	70.7	0	0	6.39	1.6472
288	4.9	1	6	24	20.31	120	85	3.61	1	0	0.74	118.333	77	96	0.802083	5.9	0.88	2.08	80	0	0	6.77	1.47436
342	5.5	1	7.1	24	22.57	120	80	4.73	1	1	3.56	123.622	99	115	0.86087	6	1.2	2.8	72.7	0	0	7.37	1.80156
352	5.1	1	5.9	24	22.57	120	80	4.59	1	0	2.14	113.678	87	95	0.915789	5.6	1.57	2.28	82.7	0	0	6.33	1.4348
307	4.9	1	5.9	25	21.5	100	75	5.04	1	0	1.27	77.8958	86	102	0.843137	5.7	1.32	2.99	112.4	0	0	6.07	1.32191
358	4.9	1	7	25	20.45	120	90	5.08	1	0	1.49	119.573	80	92	0.869565	5.2	2.23	2.12	77.5	0	0	7.16	1.55929
279	4.8	1	7.5	27	21.78	125	85	3.24	1	0	0.84	115.865	77	93	0.827957	5.8	1.49	1.05	80	0	0	2.27	0.484267
427	5.4	1	7.3	28	22.46	140	88	4.21	0	0	1.94	126.743	95	96	0.989583	5.2	1.08	2.44	63.9	0	0	10.29	2.4696
292	4.2	1	6.4	30	20.15	110	70	3.4	0	0	2.28	121.309	88	98	0.897959	5.8	1.22	1.57	68.7	0	0	2.47	0.461067
374	5.6	1	7.5	37	21.01	110	70	4.84	0	0	1.24	100.802	92	101	0.910891	5.2	2.14	1.98	84.7	0	0	10.19	2.53618
188	4.3	1	7.2	37	20.82	100	70	5.09	0	0	2.57	90.5	109	109	1	5.4	1.53	2.83	92.6	0	0	2.48	0.473956
288	3.2	1	7.2	38	21.15	130	80	5.79	1	0	1.98	110.196	73	95	0.768421	5.6	1.5	3.54	75.7	0	0	1.74	0.247467
477	5.6	1	7.6	39	23.53	120	80	4.75	0	1	1.31	118.236	94	102	0.921569	6.2	1.37	2.65	62.7	0	0	13.48	3.35502
321	3.5	1	7.2	39	20.05	110	70	11.5	1	0	1.43	95.3001	88	102	0.862745	5.6	2.42	8.51	87.7	0	1	5.67	0.882
256	5.4	1	7.6	47	24.39	120	90	5.33	0	0	1.57	102.889	92	106	0.867925	5.3	1.05	3.56	76.7	0	0	8.3	1.992
326	5.2	1	6.9	41	23.88	110	75	6.28	1	0	2.71	102.377	86	99	0.868687	5.1	1.93	3.68	81.7	0	0	8.02	1.85351
290	5.4	1	5	42	22.23	135	100	4.33	1	0	1.92	105.445	98	107	0.915888	5.6	1.11	2.51	78.7	0	0	9.84	2.3616
521	5.4	1	6.2	44	22.48	140	84	6.31	1	0	1.39	109.947	86	89	0.966292	6.1	1.92	3.74	68.7	0	0	4.38	1.0512
270	4.5	1	7.7	45	22.15	110	72	7.16	1	0	1.77	97.0925	97	107	0.906542	6.1	2.62	3.97	83.4	0	1	9.72	1.944
242	5	1	7.7	47	21.01	110	75	4.46	1	0	1.05	111.193	78	93	0.83871	5.3	1.07	2.66	63.5	0	0	6.62	1.47111
324	3.9	1	7.2	47	21.34	130	90	5.44	0	1	0.53	92.6403	77	95	0.810526	5.4	2.21	2.5	85.7	0	0	7.61	1.31907
322	5.8	1	7.2	54	24.46	140	100	10.57	1	1	1.74	99.5715	85	96	0.885417	5.2	1.16	8.86	73.7	0	1	12.53	3.22996
314	5.3	1	7.3	50	22.4	140	90	5.51	1	1	1.34	108.04	93	103	0.902913	5.5	1.74	3.05	64.7	0	0	8.02	1.88916
284	4.9	1	5.8	53	21.87	130	80	4.4	1	0	0.64	75.8031	92	106	0.867925	5.9	1.21	2.48	97.7	0	0	6.36	1.38507
368	5.3	1	6.5	57	23.34	120	80	4.03	0	0	1.28	83.9808	74	98	0.755102	5.2	1.35	1.98	87.7	0	0	6.6	1.55467
247	4.9	1	6.5	57	22.86	145	90	4.46	1	0	1.57	92.8659	87	99	0.878788	5.9	1.16	2.57	80.7	1	0	2.67	0.581467
340	4.4	1	7.6	60	24.09	155	100	6.03	0	0	2.13	94.3149	87	104	0.836538	5	2.02	3.33	75.9	0	0	2.85	0.557333
244	5.2	1	5.5	61	26.73	120	85	5.53	0	0	1.5	109.664	94	102	0.921569	5.3	1.61	3.2	51.7	0	0	8.76	2.02453
332	5.9	1	6	68	24.02	160	90	4.98	0	0	1.06	91.2715	84	97	0.865979	5.4	1.79	2.45	71.7	1	0	19.29	5.05827
316	5.3	1	4.9	60	23.23	110	78	4.69	0	1	0.42	100.078	99	107	0.925234	5.4	1.32	2.63	65.7	0	0	12.35	2.90911
280	4.6	1	5.6	60	23.5	170	100	3.99	0	0	1.97	87.0039	79	97	0.814433	5.2	1.19	2.09	83.7	1	0	0.53	0.108356
261	5.2	1	5.6	61	20.55	150	100	5.27	1	0	1	92.3671	83	97	0.85567	5.6	1.27	3.28	78.5	0	0	1.98	0.4576
321	5.4	1	5.4	64	21.08	125	80	4.39	1	0	1.72	92.7653	81	97	0.835052	5.3	1	2.67	73.8	0	0	5.32	1.2768
241	5.7	1	7.1	65	21.55	115	80	4.52	0	0	0.66	91.0597	88	95	0.926316	5.6	1.88	1.9	75.9	0	0	14.84	3.75947
303	4.3	1	6.3	66	21.72	110	75	5.96	0	0	1.39	89.1792	96	103	0.932039	6	2.1	3.16	78.5	0	0	5.22	0.9976
363	5.4	1	6.3	67	14.69	140	80	4.9	0	0	1.38	91.1361	86	100	0.86	5.5	1.39	2.77	73.2	0	0	8.54	2.0496
368	5.7	1	7.7	68	21.88	120	80	3.85	1	1	1.28	93.4505	74	89	0.831461	6.1	1.07	2.1	67.7	0	0	11.45	2.90067
213	5.3	1	4.3	69	23.24	125	70	4.97	1	1	0.9	87.4571	85	106	0.801887	5.6	1.93	2.3	78.2	0	0	7.04	1.65831
403	5.8	1	7.2	73	24.3	190	80	7.35	0	0	1.01	72.4482	98	102	0.960784	5.3	1.78	5.02	90.3	1	1	15.85	4.08578
248	4.7	1	7	74	22.27	135	90	5.08	1	0	0.97	95.0033	89	99	0.89899	5.4	1.45	2.9	58.7	0	0	11.12	2.32284
264	5	1	7.4	75	17.99	115	80	4.03	0	0	1.61	92.4253	87	98	0.887755	5.7	1.42	1.91	61.7	0	0	5.1	1.13333
301	5	1	5.6	76	23.03	150	100	3.99	0	0	1.02	60.2913	97	102	0.95098	4.7	1.26	2.02	103.3	0	0	4.93	1.09556
294	5.2	1	6	76	20.05	145	100	4.79	1	1	0.61	69.6302	84	96	0.875	5.6	1.21	2.85	91.7	1	0	3.9	0.901333
270	5.9	1	7.4	76	19.53	120	70	4.4	1	1	1.23	87.8129	76	94	0.808511	4.9	1.65	2.03	68.7	0	0	7.87	2.06369
553	4.8	1	7.2	80	21.45	160	90	7.38	1	1	0.76	68.9719	93	97	0.958763	5.7	1.72	5.14	90.3	1	1	19.2	4.096
395	3.4	1	6.1	57	21.3	160	100	4.57	1	0	1.18	98.8307	92	102	0.901961	5.2	2.07	1.76	71.3	1	0	6.14	0.927822
353	5.1	1	7.6	28	25.76	120	80	3.73	0	0	0.61	49.5068	77	92	0.836957	5.7	0.93	2.15	160.7	0	0	7.2	1.632
325	4.7	1	6.4	21	22.69	125	85	3.8	1	0	0.81	127.268	108	116	0.931034	5.4	1.13	2	71.3	0	0	4.36	0.910756
347	5.8	1	6.5	24	20.96	120	65	4.59	1	0	0.9	131.374	90	101	0.891089	5.3	1.34	2.51	62.7	0	0	19.18	4.94418
443	5.3	1	6.3	25	23.53	120	80	5.46	0	0	1.38	120.084	83	97	0.85567	5.8	2.03	2.7	76.7	0	0	12.55	2.95622
281	3.5	1	6.2	26	20.9	130	85	4.5	0	0	0.87	104.557	81	99	0.818182	6	1.35	2.42	87.6	0	0	2.42	0.376444
402	4.7	1	6.5	28	22.49	100	60	2.51	0	0	1.48	87.4263	85	94	0.904255	5.4	0.83	0.74	100.4	0	0	1.32	0.275733
399	4.8	1	5.1	29	23.66	140	100	3.63	0	0	1.14	92.8153	85	93	0.913978	5.1	1.39	1.59	95	0	0	11.89	2.53653
320	5.2	1	6.5	29	22.94	105	65	5.69	0	0	2.38	88.6253	98	99	0.989899	5.55	1.28	3.68	98.7	0	0	3.26	0.753422
450	3.5	1	6.7	30	22.59	125	85	5.39	0	0	1.24	91.5825	93	100	0.93	5.2	1.74	2.92	95.5	0	0	8.22	1.27867
330	4.4	1	7.6	33	20.98	120	80	4.27	1	0	1.15	117.798	86	98	0.877551	5.2	1.31	2.25	70.1	0	0	2.81	0.549511
315	4.7	1	6.4	34	22.69	135	95	4.76	0	0	1.18	80.6041	87	103	0.84466	5.2	0.86	3.16	103.7	0	0	8.44	1.76302
314	5.4	1	7.5	35	20.52	90	70	3.84	0	0	1.42	118.553	78	100	0.78	5.8	1.48	1.68	66.7	0	0	10.51	2.5224
298	5.3	1	5.1	37	21.47	135	95	4.35	0	0	0.78	95.4627	78	97	0.804124	5.9	1.29	2.34	88.6	0	0	10.03	2.36262
200	5	1	6.3	37	23.14	140	90	5.86	0	0	1.23	102.113	89	98	0.908163	6.1	1.5	3.63	83.8	0	0	5.99	1.33111
258	5.1	1	6.2	38	21.47	110	90	5.4	1	0	1.41	103.333	80	101	0.792079	6	1.42	3.26	82.5	0	0	2.7	0.612
347	4.7	1	6.2	39	23.67	100	70	3.56	1	0	1.29	94.0027	89	99	0.89899	5.1	0.98	1.93	88.7	0	0	5.08	1.06116
352	5.2	1	6.3	39	23.12	120	70	3.46	0	0	0.7	112.937	95	103	0.92233	5.2	0.98	1.85	70.1	0	0	5.08	1.17404
295	5.8	1	5.9	42	25.06	110	80	5.05	0	0	0.74	120.049	92	105	0.87619	5.9	1.39	2.93	57.4	0	0	3.32	0.855822
388	3.5	1	6.8	44	24.73	110	70	5.29	1	0	1.64	104.8	96	102	0.941176	5.1	1.56	3.02	77.2	0	0	4.4	0.684444
288	5.8	1	6.9	41	21.97	130	85	5.8	0	1	3.4	113.66	78	93	0.83871	5.2	1.44	3.61	66.7	0	0	3.49	0.899644
442	3.7	1	7.3	41	23.05	130	85	3.87	1	0	2.85	115.091	86	102	0.843137	5.6	1.18	2	64.7	0	0	3.32	0.545956
309	5.6	1	7.2	42	21.22	100	80	4.17	1	0	2.33	92.168	85	99	0.858586	5.3	1.47	2.01	88.6	0	0	11.67	2.90453
396	5.2	1	6.9	43	21.89	110	80	4.22	1	0	1.63	104.707	81	97	0.835052	5.3	1.31	2.21	78.7	0	0	1.96	0.452978
343	5.2	1	6.5	44	23.53	125	90	4.77	1	0	0.88	109.555	100	111	0.900901	5.7	1.66	2.38	69.3	0	0	17.99	4.15769
347	4.2	1	7	44	23.44	130	80	4.47	0	0	0.8	94.6133	83	95	0.873684	5.4	1.39	2.35	85.7	0	0	1.47	0.2744
310	5.1	1	7.3	45	20.98	120	80	4.15	1	1	0.82	111.479	91	105	0.866667	4.8	1.44	2.02	65.3	0	0	5.85	1.326
229	4.4	1	7.4	47	21.8	100	65	5.3	1	0	1.95	81.1709	92	107	0.859813	5.8	1.48	3.11	95.6	0	0	2.87	0.561244
198	4.9	1	5	49	19.93	105	70	5.48	1	0	1.59	105.773	79	96	0.822917	5.2	1.25	3.51	69.3	0	0	3.56	0.775289
306	4.4	1	6.7	49	19.49	150	95	4.56	0	0	0.39	102.561	73	87	0.83908	5.9	0.96	2.86	74.7	0	0	9.24	1.80693
277	5.7	1	6.1	51	21.36	130	90	7.03	0	0	0.98	59.1222	75	94	0.797872	6	1.8	4.64	121.4	0	1	1.87	0.473733
272	4.9	1	4.4	51	22.6	130	95	5.94	0	0	2.41	60.7519	92	104	0.884615	5.4	1.45	3.78	118.7	0	0	4.89	1.06493
355	4.7	1	6.9	52	22.86	140	90	5.34	0	0	2.27	107.217	107	107	1	5.6	1.31	3.31	63.7	0	0	5.66	1.18231
391	5.4	1	7.5	52	23.11	130	88	5.35	0	0	1.25	78.2704	83	92	0.902174	5.8	1.28	3.35	95.7	0	0	7.52	1.8048
449	5.6	1	6.5	53	23.44	150	100	6.23	0	0	0.68	81.8398	79	95	0.831579	5.5	2.53	3.01	91.7	0	0	7	1.74222
302	5.7	1	6.8	54	22.6	110	70	4.26	1	0	1.05	102.488	88	99	0.888889	5.5	1.04	2.51	68.7	0	0	14.05	3.55933
436	5.2	1	5.7	54	21.85	120	85	5.77	0	0	1.63	120.109	90	86	1.04651	5.6	0.87	4.16	46.7	0	0	11.98	2.76871
323	3.5	1	7.2	54	20.15	110	80	4.16	1	0	0.94	84.7171	91	102	0.892157	5.7	1.55	1.92	88.6	0	0	4.98	0.774667
285	5.7	1	6.5	55	22.72	195	100	5.99	0	0	0.82	60.6716	100	111	0.900901	5.6	1.85	3.45	116.1	1	0	10.07	2.55107
379	5.3	1	5.2	55	21.16	130	110	5.28	0	0	0.71	95.177	87	97	0.896907	5.8	1.56	3	80	0	0	4.7	1.10711
397	4.9	1	6.6	57	22.47	130	80	4.12	0	0	0.62	101.577	83	102	0.813725	5.7	1.32	2.11	66.7	0	0	5.95	1.29578
347	4.7	1	5.5	57	20.52	140	95	3.93	1	0	0.78	77.6236	84	90	0.933333	5.3	1.79	1.43	93.6	0	0	8.54	1.78391
219	4.6	1	7.6	57	21.76	130	90	3.16	1	0	1.01	96.7969	84	95	0.884211	5.9	1.01	1.46	75	0	0	2.21	0.451822
305	4.9	1	5.6	58	23.03	115	70	4.11	0	0	0.42	106.23	81	93	0.870968	5.3	1.01	2.41	58.8	0	0	3.47	0.755689
254	5.7	1	4.3	58	20.76	120	80	5.19	1	1	0.96	98.5377	87	103	0.84466	5	0.9	3.57	70.6	0	0	3.78	0.9576
285	5.2	1	5.8	58	18.94	130	90	5.12	1	0	1.67	79.6449	83	104	0.798077	5.7	1.25	3.14	91.1	0	0	4.53	1.04693
367	5.3	1	4.5	59	22.49	150	90	3.72	0	0	2.19	85.1512	96	112	0.857143	6	1.34	1.73	85.7	0	0	7.61	1.79258
228	5.1	1	6.6	65	25.95	135	90	5.1	0	0	1.62	89.3881	114	115	0.991304	5.7	1.03	3.34	79.4	0	0	19.92	4.5152
346	4.8	1	7.1	68	24.03	130	80	5.07	1	0	1.04	82.6073	88	98	0.897959	5.4	1.38	2.96	83.4	0	0	3.45	0.736
431	5.9	1	6.2	63	22.41	150	90	5.64	0	0	0.72	97.3849	82	93	0.88172	5.8	1.83	3.07	66.7	0	0	19.38	5.08187
338	5.8	1	7.5	63	22.31	160	100	7.03	0	0	1.24	95.6398	104	109	0.954128	5.6	1.31	5.15	69.7	1	1	7.81	2.01324
324	5.2	1	5.1	64	21.87	140	80	5.38	1	0	1.18	88.2776	78	91	0.857143	5.2	1.27	3.39	80.8	0	0	1.11	0.256533
435	4.3	1	7.5	64	22.1	110	80	4.63	0	0	1.02	93.8725	101	114	0.885965	5.1	1.3	2.58	71.7	0	0	11.24	2.14809
289	5.4	1	7.3	65	23.72	135	85	5	0	0	0.94	93.755	101	107	0.943925	5.4	1.45	2.81	70.7	0	0	14.09	3.3816
315	5.9	1	6.8	66	23.03	144	94	3.36	1	0	1.88	93.6454	93	103	0.902913	5.4	1.08	1.67	69.7	1	0	9.32	2.44391
305	5.7	1	6.5	66	21.01	110	80	4.58	0	0	0.79	71.119	104	104	1	4.6	0.99	2.85	95.5	0	0	3.89	0.985467
301	4.1	1	5.5	69	20.32	110	60	5.34	0	0	0.85	74.6127	92	101	0.910891	5.8	1.23	3.39	90.2	0	0	4.39	0.799956
376	5.3	1	7.1	69	21.78	160	105	5.87	0	0	1.74	72.2811	98	109	0.899083	4.7	1.13	4.01	92.6	1	0	6.84	1.6112
387	5.2	1	6.2	69	21.78	185	90	8.41	0	0	1.49	92.2388	94	98	0.959184	4.6	1.36	6.52	68.7	1	1	8.21	1.89742
324	4.5	1	6.8	70	21.63	110	70	5.17	1	1	1.3	88.4947	90	104	0.865385	5.8	1.63	2.82	74.7	0	0	1.32	0.264
306	4.7	1	6.6	72	18.59	126	80	4.5	1	0	1.17	88.7426	104	102	1.01961	5.8	1.21	2.56	71.7	1	0	5.68	1.18649
160	4.7	1	6.6	73	21.94	140	90	4.37	0	0	1.1	78.6151	105	109	0.963303	6	1.51	2.14	84.4	0	0	2.78	0.580711
365	4.8	1	6.9	74	22.58	120	80	6.34	0	0	1.62	80.7166	85	100	0.85	5.6	1.13	4.59	82.1	0	0	11.85	2.528
389	5	1	6.6	74	21.22	110	70	5.37	0	0	0.98	68.7971	81	97	0.835052	5	1.24	3.4	93.7	0	0	3.95	0.877778
439	4.8	1	7.7	74	17.22	130	80	3.24	1	0	0.88	87.5046	100	110	0.909091	4.6	1.04	1.5	71.7	0	0	3.16	0.674133
294	3.6	1	6.7	55	20.06	120	70	5	1	1	0.71	97.2142	77	96	0.802083	5.5	2.07	2.19	76.8	0	0	3.12	0.4992
462	5.4	1	5.7	20	23.78	140	80	5.05	0	0	1.57	122.557	98	106	0.924528	6.4	1.12	3.2	79.5	0	0	13.38	3.2112
419	5.3	1	6.3	26	23.14	110	65	4.01	1	0	0.6	124.766	81	97	0.835052	5.5	1.23	2.07	68.7	0	0	7.57	1.78316
369	4.6	1	4.8	28	23.66	100	65	4.22	1	0	1	118.864	95	110	0.863636	5.5	0.96	2.56	74.7	0	0	8.18	1.67236
332	4.9	1	6.4	29	23.59	115	70	5.68	1	0	2.76	97.511	94	103	0.912621	6.1	1.91	3.03	91.2	0	0	6.97	1.51791
323	4.8	1	5.5	30	21.37	120	85	4.37	1	0	1.13	120.591	99	108	0.916667	5.1	0.97	2.68	69.7	0	0	5.96	1.27147
288	4.8	1	7	31	23.39	120	80	4.14	0	0	0.99	116.385	88	96	0.916667	6.1	1.09	2.36	74.7	0	0	1.46	0.311467
304	5.3	1	6.3	35	23.39	140	85	4.86	0	0	1.31	91.6607	70	87	0.804598	5.8	1.33	2.8	92.7	0	0	9.58	2.25662
382	4.9	1	6.6	35	22.05	130	100	5.86	0	0	2.55	115.749	92	104	0.884615	5.7	1.63	3.49	70.7	0	0	4.41	0.9604
289	4.8	1	6.8	35	22.49	110	70	5.86	0	0	1.17	111.938	92	101	0.910891	5.1	1.31	3.82	76.7	0	0	4.94	1.05387
245	5.4	1	7.3	36	23.12	110	70	3.48	0	0	0.7	116.163	109	109	1	5.3	0.97	1.87	68.9	0	0	6.76	1.6224
386	5.3	1	7.5	36	23.6	160	100	5.88	1	1	6.16	109.528	88	100	0.88	5.2	1.4	3.76	79.5	1	0	10.74	2.52987
447	5.4	1	6.1	38	22.15	120	75	5.1	1	1	0.78	115.373	90	97	0.927835	4.4	1.57	2.8	67.7	0	0	10.48	2.5152
300	5.3	1	6.8	41	24.44	120	80	4.66	1	0	1.17	110.333	87	105	0.828571	5.6	1.18	2.74	71.7	0	0	4.42	1.04116
546	5.9	1	6.5	47	24	130	85	3.35	0	0	0.58	106.392	94	99	0.949495	5	0.82	1.92	70.7	0	0	10.03	2.63009
254	5.3	1	6.5	48	24.84	120	80	4.6	1	0	8	97.3205	89	95	0.936842	5.2	1.09	2.77	81.8	0	0	0.8	0.188444
320	3.4	1	6.7	40	21.07	120	90	3.91	0	0	1.56	104.021	97	105	0.92381	5.1	0.83	2.38	81.1	0	0	0.38	0.0574222
418	5.2	1	7.5	40	22.49	140	100	4.53	0	0	1.08	118.186	93	97	0.958763	5.4	1.11	2.68	61.7	0	0	5.69	1.31502
337	3.2	1	7.3	40	22.32	130	80	3.22	0	0	0.75	97.3095	96	109	0.880734	5.3	1.33	1.19	85.7	0	0	2.91	0.413867
291	4.7	1	6	41	23.26	110	75	5.08	1	0	2.01	89.0377	109	113	0.964602	4.9	1.54	2.81	91.7	0	0	8.67	1.81107
379	4.8	1	6.5	42	23.88	120	80	5.16	1	0	1.78	89.0008	82	92	0.891304	5.6	1.14	3.3	91.2	0	0	6.22	1.32693
485	5.1	1	5.8	42	22.14	120	90	4.52	0	1	2.25	107.143	101	108	0.935185	5.6	1.05	2.73	75.7	0	0	6.5	1.47333
243	4.5	1	5.4	42	20.76	100	80	5.37	0	0	1.02	83.3342	75	90	0.833333	5.5	1.25	3.4	96.3	0	0	9.07	1.814
249	5.8	1	7.7	43	23.26	106	70	5.2	1	0	1.54	108.176	92	102	0.901961	5.6	1.38	3.1	72.7	0	0	15.87	4.09093
446	6	1	5.9	43	17.69	140	100	5.51	1	0	10.12	112.074	76	93	0.817204	5.7	1.76	3.04	66.7	0	0	17.65	4.70667
234	3.7	1	6.7	44	22.84	130	85	4.8	1	0	0.9	85.0459	74	85	0.870588	5.3	1.43	2.65	93.6	0	0	0.82	0.134844
283	5.2	1	5.4	48	22.34	130	90	4.61	0	0	0.93	96.0415	87	100	0.87	6	1.11	2.76	82.7	0	0	7.89	1.82347
386	5	1	7	51	22.34	130	86	4.58	0	0	0.76	102.265	88	100	0.88	4.8	1.72	2.11	72.7	0	0	20.99	4.66444
353	3.3	1	7	51	23.05	110	80	4.96	0	0	0.6	86.5214	68	88	0.772727	5.5	1.56	2.66	88.6	0	0	13.47	1.9756
52	5.8	1	7.3	51	21.15	118	80	5.5	1	0	2.53	105.113	102	103	0.990291	5.8	2.07	2.71	68	0	0	14.25	3.67333
252	5.1	1	6.5	51	22.23	100	70	3.86	1	0	1.36	86.4035	91	108	0.842593	5.7	1.3	1.87	88.7	0	0	8.79	1.9924
288	6	1	5.6	52	21.89	110	85	4.19	1	0	1.34	97.8847	76	94	0.808511	5.6	1.58	1.92	79.5	0	0	3.98	1.06133
332	5.2	1	5.7	53	23.89	120	80	5.91	0	0	0.66	88.8169	104	110	0.945455	5.9	1.27	3.92	85.7	0	0	19.79	4.57369
283	4.7	1	6.9	53	23.94	110	80	4.93	1	0	2.44	99.176	96	102	0.941176	5.2	1.11	3.08	75.7	0	0	5.21	1.08831
299	5.6	1	7.7	53	23.74	100	80	4.95	0	0	1.16	75.8031	100	114	0.877193	5.6	1.29	2.92	97.7	0	0	11.08	2.75769
393	5.8	1	7	54	23.71	140	100	4.59	1	1	1.56	76.4056	77	94	0.819149	5.6	1.05	2.8	96.5	0	0	7.72	1.99004
359	4.5	1	7.7	54	19.72	115	75	5.05	1	1	0.77	106.411	78	94	0.829787	5.9	1.66	2.66	62.7	0	0	7.11	1.422
314	5.2	1	6.9	56	21.62	130	90	5.03	0	1	1.02	97.64	94	102	0.921569	4.9	1.33	2.96	74.7	0	0	16.83	3.8896
268	3.4	1	6.8	56	19.14	110	60	5.48	1	0	0.65	97.1078	94	103	0.912621	5.4	1.35	3.41	75.7	0	0	4.97	0.751022
305	5.8	1	6.5	57	23.31	116	90	4.06	1	1	1.41	92.7269	82	96	0.854167	5.5	1.58	1.79	80.8	0	0	13.38	3.44907
276	5.4	1	7.1	57	21.71	115	85	5.28	1	0	1.18	95.4001	94	106	0.886792	5.6	1.31	3.26	77.7	0	0	6.68	1.6032
375	5.5	1	5.4	57	19.59	122	80	4.34	1	0	1.2	95.858	87	99	0.878788	5.1	1.27	2.36	76.8	0	0	7.64	1.86756
305	5.3	1	4.5	58	22.38	130	76	3.9	0	0	0.72	93.6165	76	89	0.853933	5.3	1.25	1.95	79.7	0	0	2.54	0.598311
297	5.2	1	7	58	20.69	130	90	5.62	1	0	1.13	68.6587	98	113	0.867257	5.7	2.49	2.39	103	0	0	6.14	1.41902
342	5	1	6.1	59	23.42	130	70	5.04	0	0	0.89	69.2331	88	94	0.93617	5.8	1.56	2.75	101.7	0	0	4.46	0.991111
265	4.8	1	6.8	60	25.56	130	95	5.48	0	0	1.31	94.1113	93	107	0.869159	5.6	1.2	3.56	76.3	0	0	5.77	1.23093
242	4.3	1	7.3	64	25.4	140	90	4.6	0	0	1.06	68.9696	85	100	0.85	5.2	1.64	2.22	99.1	0	0	7.45	1.42378
330	5	1	5.4	60	23.88	140	86	3.59	0	1	1.36	93.4107	99	112	0.883929	5.4	1.05	1.88	77.7	0	0	8.11	1.80222
256	5.5	1	6.1	60	21.8	170	95	4.21	1	1	1.54	84.1987	110	117	0.940171	5.8	1.32	2.2	86	1	0	4.71	1.15133
246	4.5	1	6.6	60	22.77	110	70	4.82	1	1	0.86	108.728	87	98	0.887755	5	1.04	3.06	53.7	0	0	3.08	0.616
415	5.9	1	7.7	61	20.76	130	80	5.89	0	0	0.97	79.4579	87	100	0.87	5.7	1.47	3.7	89.7	0	0	9.61	2.51996
226	5	1	4.9	63	22.94	125	80	5.07	0	0	1.05	82.2117	86	100	0.86	4.9	1.42	2.92	86.2	0	0	2.29	0.508889
297	3.7	1	6.9	65	18.34	160	120	3.95	1	0	0.97	81.2927	83	91	0.912088	5.4	1.15	2.09	86	1	0	10.45	1.71844
296	5.6	1	6.2	66	22.05	130	80	6.2	1	0	0.92	82.224	92	101	0.910891	5.8	1.81	3.71	84.7	0	0	12.2	3.03644
347	4.9	1	7.4	67	20.29	140	100	5.07	0	0	0.78	92.9899	111	111	1	5.6	1.33	3.01	69.7	0	0	5.43	1.18253
284	5.7	1	6	68	23.73	140	85	4.73	0	0	1.45	82.2494	95	106	0.896226	5.3	1.78	2.22	83.7	0	0	20.03	5.07427
355	5.7	1	7.5	71	28.41	140	80	5.8	1	0	1.64	88.3633	92	103	0.893204	5.5	1.28	3.78	73.7	0	0	12.37	3.13373
366	5.5	1	7	70	26.95	130	90	5.83	0	0	1.09	73.0706	90	103	0.873786	5.6	1.6	3.49	91.2	0	0	4.55	1.11222
245	5.3	1	6.2	72	22.95	100	70	3	1	0	0.52	85.055	98	111	0.882883	5.4	1.21	0.96	79.5	0	0	6.63	1.56173
500	5.1	1	7.2	75	23.73	165	90	3.82	0	0	1.38	76.099	93	103	0.902913	5.4	1.55	1.59	85.7	1	0	16.26	3.6856
258	5.4	1	4	78	19.26	160	100	3.82	1	1	0.64	71.5736	87	99	0.878788	5.8	1.07	2.07	88.6	1	0	5.96	1.4304
335	3.7	1	5	78	21.48	145	80	5.19	0	0	1.52	66.7187	90	103	0.873786	5.2	1.94	2.53	93.9	1	0	0.3	0.0493333
264	4.8	1	7	78	18.56	120	80	5.03	0	0	1.02	67.8528	86	99	0.868687	5.4	1.2	3.1	92.6	0	0	11.39	2.42987
363	5.7	1	5.6	79	20.62	120	65	7.22	0	0	2.66	59.242	80	99	0.808081	4.8	2.07	4.58	103	0	1	15.98	4.04827
256	5.1	1	6.8	80	23.44	100	70	5.29	0	0	1.24	68.1499	74	84	0.880952	6	0.96	3.62	91.2	0	0	7.23	1.6388
288	3.8	1	6.4	80	19.36	138	76	5.23	1	0	1.17	77.0447	76	98	0.77551	5.4	2.19	2.32	82.4	1	0	3.3	0.557333
313	5.4	1	6.4	80	17.58	130	70	5.04	0	0	0.78	87.511	72	89	0.808989	5.5	0.97	3.34	64.7	0	0	18.99	4.5576
417	5.3	1	6.9	21	25.1	120	80	3.61	1	0	1.08	97.9312	91	97	0.938144	5.1	1	1.96	95.2	0	0	4.96	1.16836
435	5.8	1	6.3	26	25.28	120	70	5.71	1	0	10.89	108.9	104	103	1.00971	5.2	1.58	3.39	84.7	0	0	15.41	3.97236
456	5.2	1	6.9	28	26.22	128	92	6.37	1	0	2.73	113.849	99	107	0.925234	5.9	1.3	4.47	80.7	0	0	4.03	0.931378
368	4.8	1	5.6	29	25.06	120	90	4.19	0	0	2.17	96.8685	84	99	0.848485	4.5	1.13	2.37	91.7	0	0	10.5	2.24
253	5	1	6.9	22	23.67	140	90	4.48	0	0	3.43	110.425	92	104	0.884615	5.3	1.51	2.24	85.7	0	0	1.47	0.326667
329	5.4	1	6.8	23	23.38	140	80	4.55	1	0	0.75	124.494	94	105	0.895238	5.9	1.47	2.34	72.7	0	0	7.12	1.7088
306	5.6	1	7.1	23	21.97	110	80	3.57	0	0	1.91	111.219	93	102	0.911765	5.3	1.1	1.82	84.7	0	0	10.99	2.73529
289	5.9	1	4.6	26	23.62	120	80	2.92	0	0	1.09	121.215	79	97	0.814433	5	1.02	1.09	73.7	0	0	3.28	0.860089
232	5.7	1	6.6	27	23.99	130	80	5.19	0	0	0.59	120.366	96	106	0.90566	5.3	1.14	3.33	73.7	0	0	5.3	1.34267
309	5.2	1	5.6	27	17.59	110	70	5.51	0	0	1.53	123.159	83	96	0.864583	5.2	1.54	3.25	69.7	0	0	13.84	3.19858
192	5.3	1	6	28	22.86	115	80	5.14	0	0	0.74	116.342	90	104	0.865385	5.3	1.06	3.35	78.7	0	0	5.73	1.34973
345	4.6	1	6.7	29	22.15	140	105	4.91	1	0	0.68	116.137	94	103	0.912621	6.3	1.23	2.94	77.7	0	0	7.31	1.49449
262	5.2	1	5.7	30	25.06	130	80	4.5	0	0	0.89	105.883	102	109	0.93578	5.8	1.09	2.68	84.7	0	0	4.69	1.08391
388	5	1	7.3	30	24.34	120	80	3.7	0	0	1.05	125.952	91	103	0.883495	5.8	0.95	2.1	62.7	0	0	7.94	1.76444
512	3	1	6.1	33	25.03	110	80	4.9	1	1	4.38	117.798	86	101	0.851485	6.1	1.09	3.07	70.1	0	0	16.32	2.176
451	5	1	6.7	37	25.95	125	80	5.1	1	0	1.77	105.294	96	112	0.857143	5.5	1.48	2.89	81.7	0	0	4.96	1.10222
303	5.1	1	6.6	38	24.86	110	80	5.04	0	0	0.96	109.604	82	97	0.845361	5.5	1.7	2.61	76.7	0	0	6.46	1.46427
324	4.8	1	6.3	39	25.39	105	85	4.01	1	0	0.84	109.425	100	109	0.917431	5.3	1.01	2.29	75.7	0	0	6.58	1.40373
392	5.2	1	6.9	30	23.18	105	85	5.06	0	0	1.31	122.791	89	102	0.872549	5.2	1.43	2.9	66.7	0	0	4.89	1.13013
343	5.1	1	5.1	32	21.97	125	75	3.93	0	0	0.85	125.018	95	105	0.904762	5.2	1.12	2.1	61.7	0	0	7.68	1.7408
258	5.1	1	6.7	33	21.5	135	105	5.11	0	0	0.72	109.755	83	98	0.846939	5.4	1.48	2.9	80.8	0	0	8.34	1.8904
453	3.9	1	7	34	22.72	125	80	3.71	1	0	1.94	92.7908	83	95	0.873684	5.5	1.11	1.94	92.3	0	0	2.48	0.429867
409	4.8	1	4.5	34	22.84	140	90	3.57	0	0	0.36	101.499	95	106	0.896226	5	1	1.91	85.7	0	0	16.49	3.51787
337	4.9	1	6.9	34	23.03	90	60	3.6	0	0	1.47	118.733	95	102	0.931373	5.5	1.08	1.87	67.6	0	0	4.6	1.00178
319	5.3	1	6.8	35	21.6	120	80	3.95	1	1	1.08	115.083	90	94	0.957447	5.2	1.04	2.19	71.7	0	0	1.64	0.386311
291	6	1	5.4	35	23.26	120	80	4.93	1	0	1.53	93.4865	85	96	0.885417	5	1.41	2.78	91.2	0	0	18.41	4.90933
351	4.9	1	6.9	35	22.77	100	80	3.96	0	0	2.28	112.543	78	97	0.804124	5.1	1.31	1.93	75.7	0	0	6.92	1.50702
408	5.5	1	6.6	36	23.6	115	85	4.4	1	0	1.3	106.037	99	105	0.942857	5.4	1.66	2.03	81.7	0	0	8.45	2.06556
322	5.3	1	6	36	23.11	140	90	5.96	0	0	1.06	118.456	76	90	0.844444	5.2	1.32	3.94	65.7	0	0	6.5	1.53111
246	5.4	1	6.7	38	23.03	150	100	5.2	0	0	4.83	109.311	96	168	0.571429	5	0.8	3.68	77.2	0	0	2.89	0.6936
218	4.9	1	7.2	44	25.51	110	80	6.21	0	0	0.99	107.419	96	100	0.96	5.5	1.9	3.63	72.7	0	0	2.55	0.555333
548	5.4	1	6.4	40	23.18	122	90	4.5	1	1	3.89	113.763	108	116	0.931034	5.8	1.28	2.49	67.7	0	0	12.72	3.0528
314	5.3	1	5.4	42	23.66	120	80	5.15	1	0	0.87	109.561	90	97	0.927835	5	1.1	3.33	71.7	0	0	1.92	0.452267
178	5.3	1	5.6	42	23.92	136	92	5.18	0	0	0.89	108.268	74	96	0.770833	5.9	1	3.46	73.8	1	0	5.72	1.34738
377	4.7	1	4.6	43	23.53	120	90	3.34	0	0	1.19	95.2803	98	108	0.907407	4.5	0.96	1.76	85.7	0	0	5.94	1.2408
509	5.5	1	5.2	45	23.66	135	95	3.53	0	0	0.98	90.246	103	105	0.980952	5.7	0.93	1.95	88.6	0	0	12.5	3.05556
326	3.1	1	7.7	45	18.39	110	90	4.89	1	0	1.5	107.276	83	101	0.821782	5.8	2.17	1.99	71.7	0	0	2.33	0.321022
389	5.2	1	3.4	46	21.63	110	80	5.06	1	1	3.63	94.6267	82	95	0.863158	4.7	1.19	3.14	84.7	0	0	10.38	2.39893
258	5.6	1	7.3	47	22.04	120	60	4.7	1	1	1.1	109.171	96	101	0.950495	5.4	1.21	2.75	66.4	0	0	7.68	1.91147
383	4.9	1	6.6	47	22.23	150	88	4.51	1	1	0.99	106.023	92	106	0.867925	5.1	1.21	2.57	71.3	0	0	3.71	0.807956
448	4.8	1	5.4	48	23.94	110	75	4.38	0	0	0.75	96.0415	84	97	0.865979	5.7	1.29	2.37	82.7	0	0	8.08	1.72373
483	5.4	1	6.6	50	24.31	120	90	5.14	0	0	1.38	96.8207	74	95	0.778947	5.7	1.07	3.34	81.2	0	0	6.65	1.596
346	5.4	1	5	54	24.3	140	100	4.42	0	0	0.99	94.8437	92	109	0.844037	5.4	1.2	2.5	80.7	0	0	5.79	1.3896
351	5.4	1	7.3	56	24.46	136	70	4.92	1	0	2.5	90.265	95	104	0.913462	5.5	1.3	2.88	83.1	1	0	7.9	1.896
265	5.9	1	4.8	59	25.69	145	80	4.32	0	0	1.15	90.217	104	105	0.990476	5.6	1.29	2.32	81.7	0	0	9.11	2.38884
356	5.2	1	7.2	52	22.68	100	70	4.85	1	0	1.38	104.377	86	96	0.895833	5.6	2.18	1.95	68	0	0	6.46	1.49298
469	3.9	1	4.6	53	23.71	110	80	5.85	1	1	0.89	84.0511	117	116	1.00862	5.4	1.49	3.62	89.7	0	0	18.46	3.19973
369	5.7	1	6.5	53	23.83	140	85	5.39	0	0	1.28	102.6	105	108	0.972222	5.9	1.27	3.39	69.7	0	0	8.99	2.27747
285	5.4	1	7.3	54	20.07	140	90	4.01	1	1	0.72	98.7503	85	100	0.85	5.7	1.05	2.25	75.2	0	0	7.65	1.836
240	5.1	1	6	54	19.36	108	70	4.74	1	0	1.82	101.882	92	103	0.893204	5	2.03	1.98	69.7	0	0	3.7	0.838667
499	5.8	1	6	54	20.69	180	100	5.4	0	0	1.09	95.8479	82	95	0.863158	5.8	2.86	1.82	80	1	0	7.04	1.81476
437	5.7	1	7.4	55	20.9	110	75	4.96	1	1	1.31	95.6103	87	101	0.861386	5	1.18	3.04	79.7	0	0	9.31	2.35853
343	5.9	1	5.6	57	22.6	120	70	4.12	0	0	1.12	95.4001	90	94	0.957447	5.4	1.28	2.15	77.7	0	0	20.72	5.43324
412	4.9	1	7.1	57	23.23	110	80	5.71	1	0	1.35	87.5901	86	101	0.851485	5.8	2.23	2.74	84.7	0	0	12.59	2.74182
400	4.2	1	7.3	58	22.57	140	90	6.02	0	0	0.76	89.5264	119	128	0.929688	5.1	0.98	4.35	82.7	0	0	7.36	1.37387
180	3.8	1	5.9	58	22.76	110	70	4.47	1	0	1.29	90.853	90	98	0.918367	5.4	1.83	1.9	81.7	0	0	10.48	1.76996
374	5.9	1	7.7	58	23.34	135	90	4.03	0	0	1.66	89.5264	103	105	0.980952	5.8	1.16	2.17	82.7	0	0	7.79	2.04271
393	5.3	1	4.1	58	20.72	130	90	4.53	0	0	1.8	88.2349	95	100	0.95	5.4	1.32	2.47	83.7	0	0	4.54	1.06942
250	5.9	1	7.5	58	22.86	150	100	4.98	1	0	0.89	93.6165	96	108	0.888889	5.6	1.12	3.12	79.7	0	0	19.46	5.10284
331	5.5	1	7.7	58	21.22	145	90	4.56	0	0	0.54	100.866	71	88	0.806818	5.8	0.94	2.88	66.7	0	0	8.64	2.112
230	5	1	6.8	61	24.98	130	100	4.56	0	0	4.9	85.1632	113	114	0.991228	5.8	1.04	2.78	84.7	0	0	10.22	2.27111
368	4.8	1	5.5	62	24.3	130	90	3.83	0	0	0.98	88.3357	103	110	0.936364	5.7	1.05	2.1	81.7	0	0	5.79	1.2352
399	5.6	1	5.5	62	19.1	115	80	5.63	1	0	1.08	91.6247	104	116	0.896552	5.7	1.21	3.68	78.7	0	0	8.94	2.22507
243	4.7	1	6.5	64	20.7	120	80	4.89	1	0	0.95	95.939	97	105	0.92381	4.8	1.94	2.22	68	0	0	3.34	0.697689
189	4.4	1	5.4	67	22.6	140	80	3.49	1	0	0.58	78.2839	76	89	0.853933	5.5	1.11	1.74	87.7	0	0	3.49	0.682489
353	5.8	1	6.8	67	17.51	160	90	5.47	1	1	0.59	92.9899	85	100	0.85	6.2	1.41	3.34	69.7	1	0	16.35	4.21467
501	4	1	5.6	69	17.32	120	80	4.47	1	0	1.46	99.0968	97	103	0.941748	5.6	0.97	2.77	57.7	0	0	3.41	0.606222
342	5.2	1	4.7	70	24.09	130	80	5.29	0	0	0.7	89.9982	79	92	0.858696	5.1	1.79	2.79	71.7	0	0	7.87	1.81884
243	5.3	1	6.8	74	20.02	130	90	4.57	1	0	0.61	63.286	102	112	0.910714	5.8	1.53	2.3	100.4	0	0	7.56	1.7808
679	6	1	5.1	76	23.5	190	100	8.33	0	0	2.41	84.4717	92	99	0.929293	5.2	1.86	5.92	75.5	1	1	16.97	4.52533
373	4.8	1	6.1	29	25.95	140	100	3.62	0	0	0.72	116.882	89	104	0.855769	5.5	1.4	1.58	76.5	0	0	6.7	1.42933
303	5.7	1	7.5	27	23.89	120	90	3.75	1	0	1.59	125.406	68	90	0.755556	5.7	1.34	1.76	66.7	0	0	6.21	1.5732
406	5	1	5	28	23.18	130	85	3.29	0	0	1.09	124.528	80	87	0.91954	5.8	1.13	1.5	66.7	0	0	16.35	3.63333
496	5.9	1	7.5	30	24.11	120	90	4.77	0	0	0.95	109.306	105	107	0.981308	5.9	1.55	2.49	82.5	0	0	19.05	4.99533
307	5.4	1	4.9	30	24.92	130	80	4.89	0	0	1.11	124.337	90	103	0.873786	5.8	1.8	2.36	64.7	0	0	9.92	2.3808
305	4.7	1	7.7	31	24.69	120	80	5.22	0	0	0.47	88.801	101	108	0.935185	4.8	1.39	3.11	97.4	0	0	1.1	0.229778
341	5.3	1	7.4	32	25.46	144	90	6.95	1	0	1.58	107.466	102	104	0.980769	5.9	1.64	4.65	82.7	0	0	7.67	1.80671
377	6	1	7.3	33	24.8	130	100	4.74	0	0	4.14	116.048	95	99	0.959596	5.6	1.35	2.66	72.7	0	0	6.92	1.84533
291	5.2	1	5.6	38	24.44	120	90	6.31	1	0	0.54	115.373	90	105	0.857143	5.4	1.74	3.92	67.7	0	0	3.25	0.751111
267	5.4	1	6.3	38	24.28	120	80	3.71	1	0	2.44	110.196	82	97	0.845361	5.9	0.74	2.31	75.7	0	0	7.23	1.7352
400	5.1	1	5.3	30	22.72	120	80	4.87	1	0	0.78	107.414	90	103	0.873786	5.3	1.41	2.73	83.7	0	0	6.13	1.38947
376	4.9	1	5.1	30	23.94	120	70	6.71	0	0	0.65	122.791	90	101	0.891089	5.8	1.39	4.77	66.7	0	0	1.58	0.344089
295	5.4	1	5.5	33	21.95	110	90	4.28	0	0	0.7	116.048	104	114	0.912281	4.9	1.35	2.22	72.7	0	0	9.48	2.2752
518	4.6	1	3.4	35	23.59	150	100	4.4	0	1	0.84	91.7804	89	95	0.936842	5.8	1.2	2.49	92.6	0	0	4.09	0.836178
384	5.6	1	7.5	35	22.06	120	80	4.88	0	0	2.16	122.411	90	100	0.9	6	1.33	2.82	61.7	0	0	9.7	2.41422
304	4.4	1	6.3	35	21.36	140	100	5.62	0	0	1.34	115.749	91	102	0.892157	5.2	1.73	3.15	70.7	0	0	14.25	2.78667
276	5.5	1	7.5	37	23.66	120	70	5.18	1	0	1.42	97.9978	77	98	0.785714	5.3	1.78	2.68	86.7	0	0	8.55	2.09
251	4.7	1	5.7	37	22.23	140	100	4.94	1	1	0.62	110.973	83	96	0.864583	5.5	1.06	3.14	75.7	0	0	9.26	1.93431
265	5.2	1	6.7	38	22.92	120	80	4.37	0	0	0.57	106.126	77	97	0.793814	5.4	1.07	2.58	80.7	0	0	3.71	0.857422
371	5.4	1	6.2	39	22.49	125	80	4.79	0	0	3.43	112.542	96	108	0.888889	5.5	1.45	2.62	70.7	0	0	11.14	2.6736
348	4.8	1	5.2	47	28.26	130	90	6.41	0	0	0.83	107.016	100	106	0.943396	5.7	1.52	4.31	69.7	0	0	7.08	1.5104
263	5.2	1	7.5	40	25.65	130	90	4.03	0	0	0.83	111.111	94	106	0.886792	5.8	1.08	2.25	71.7	0	0	5.34	1.23413
322	4.9	1	5	40	26.57	135	85	6.04	1	0	1.6	109.255	79	96	0.822917	5.8	0.94	4.42	74.7	0	0	5.85	1.274
331	5.3	1	6.5	40	24.73	130	78	3.63	0	0	0.94	108.075	91	101	0.90099	5.8	1.08	1.9	76.7	0	0	5.66	1.33324
677	4.4	1	6.4	45	24.26	120	80	5.5	0	1	0.81	101.033	72	88	0.818182	5.3	1.73	3.05	80.7	0	0	18.77	3.67058
386	4.9	1	6.3	47	25.26	115	80	6.78	0	0	3.32	95.3232	98	85	1.15294	5.2	2.41	3.77	83.7	0	0	3.15	0.686
375	4.7	1	6.6	42	21.38	105	75	5.25	1	0	3.45	121.185	92	96	0.958333	6	1.66	2.88	56.1	0	0	9.8	2.04711
459	3.3	1	6.9	43	22.13	120	80	5.09	1	1	1.4	92.6596	82	96	0.854167	6	1.02	3.34	87.7	0	0	0.26	0.0381333
377	5.1	1	5.3	44	22.04	120	90	4.41	1	0	2.91	104.522	98	110	0.890909	5.3	0.99	2.7	77.7	0	0	13.36	3.02827
396	4.7	1	3.8	45	22.66	165	105	5.76	0	0	1.01	102.818	93	99	0.939394	6.1	1.46	3.56	79.5	1	0	3.83	0.800044
317	5.1	1	4.7	53	28.01	142	80	4.62	0	0	1.03	75.7094	88	99	0.888889	5.2	1.58	2.3	97.8	0	0	2.32	0.525867
386	5.1	1	6.3	53	24.49	120	85	5.22	0	0	1.18	107.872	78	93	0.83871	5.2	1.5	3	61.7	0	0	5.16	1.1696
290	6	1	5.9	53	24.91	115	80	5.16	1	0	1.26	90.0862	93	104	0.894231	5.7	1.4	3.03	84.7	0	0	18.84	5.024
514	4.8	1	6.5	54	26.73	135	90	5.46	1	1	1.03	69.5525	77	87	0.885057	5.6	1.62	3.11	104.3	0	0	2.95	0.629333
312	4.7	1	5.5	54	24.44	140	82	3.88	0	0	1.08	81.6976	95	105	0.904762	5.5	1.06	2.13	91.3	0	0	4.81	1.00476
343	5.9	1	7.3	55	24.69	120	80	5.56	1	0	1.2	96.4951	71	91	0.78022	5.7	1.36	3.48	78.2	0	0	6.37	1.67036
445	5.9	1	4.6	57	26.35	120	75	5.77	0	0	5.91	84.4462	98	106	0.924528	5.4	2.2	2.83	87.3	0	0	12.3	3.22533
225	5.5	1	4.8	57	27.63	150	90	5.17	0	0	1.13	77.3239	101	111	0.90991	5.5	1.59	2.86	93.9	0	0	7.25	1.77222
277	5.2	1	7.1	58	25.07	118	70	5.33	0	0	1.5	94.7323	72	85	0.847059	5.6	1.39	3.22	77.7	0	0	10.34	2.38969
283	4.7	1	5.2	59	25.69	130	90	5.03	1	0	1.39	95.0828	94	106	0.886792	6.2	2.18	2.11	75.7	0	0	2.6	0.543111
199	4.6	1	5.2	50	23.66	135	80	5.24	0	0	0.73	84.0257	92	102	0.901961	5.2	1.05	3.48	91.3	0	0	6.09	1.24507
435	5.1	1	6.8	51	22.6	160	100	5.66	1	0	1.11	83.5482	103	109	0.944954	5	1.54	3.38	91.2	1	0	11.57	2.62253
356	5.8	1	6.5	51	22.23	120	80	5.65	1	0	1.72	69.8979	89	102	0.872549	5	1.7	3.21	105.7	0	0	5.72	1.47449
375	5.2	1	5.8	53	23.46	140	100	3.97	1	0	1.19	79.5274	99	109	0.908257	5.6	1.17	2.08	93.9	0	0	2.62	0.605511
274	5.3	1	4.5	53	21.48	96	66	4.16	1	0	0.56	101.414	93	98	0.94898	5.5	1.66	1.81	71.7	0	0	3.68	0.866844
321	5.8	1	7.7	57	22.41	140	74	3.56	1	0	2.26	76.0491	90	101	0.891089	6	1.1	1.8	95.2	0	0	14.32	3.69138
339	5.1	1	4.5	63	25.53	140	90	4.51	0	0	1.59	88.5025	84	93	0.903226	5.6	1.13	2.65	81.1	0	0	5.52	1.2512
352	5.9	1	7.5	69	24.54	130	80	4.72	0	0	0.7	85.3586	84	100	0.84	5.8	1.15	2.83	80.7	0	1	9.71	2.54618
340	4	1	6.8	60	23.32	120	80	5.12	1	0	1.33	97.908	90	103	0.873786	5.5	1.35	3.04	69.3	0	0	4.54	0.807111
347	5.4	1	7.7	60	21.19	120	80	5.83	0	1	0.83	97.6767	72	95	0.757895	5.7	1.66	3.44	69.7	0	0	5.45	1.308
405	5.8	1	5.9	61	22.23	138	90	5.23	1	1	0.7	93.4526	85	102	0.833333	5.6	1.27	3.24	76.3	0	0	16.12	4.15538
380	3.5	1	6.4	67	22.95	125	80	3.63	0	0	0.69	90.2307	100	107	0.934579	5	1.1	1.89	75	0	0	14.94	2.324
291	5.3	1	4	68	20.98	150	90	4.94	1	1	1.01	86.8705	65	92	0.706522	5.5	1.53	2.67	80	0	0	0.52	0.122489
305	5.4	1	7.2	68	22.41	160	80	5.3	0	1	1.96	83.8208	80	95	0.842105	4.9	1.58	3.01	82.4	1	0	6.22	1.4928
248	5.8	1	7	71	26.17	130	80	5.83	0	0	0.86	67.5511	77	89	0.865169	5.8	1.64	3.46	96.8	0	0	7.8	2.01067
237	5.2	1	7.4	79	24.97	150	90	4.03	0	0	1.28	84.0049	91	100	0.91	5.2	0.99	2.34	72.7	0	0	3.95	0.912889
331	4.7	1	6	74	20.7	140	70	4.78	0	0	2.79	84.3058	77	92	0.836957	5.2	0.93	3.13	78.5	0	0	1.05	0.219333
403	5.9	1	4.6	76	18.61	150	50	4.8	1	1	0.66	87.0878	85	99	0.858586	5.3	1.34	2.74	70.1	0	0	19	4.98222
387	5.9	1	7.3	76	20.57	140	80	5.99	1	1	1.88	73.8951	91	101	0.90099	5.5	2.19	3.12	87.3	0	0	20.34	5.3336
388	5.4	1	5.7	78	18.51	120	80	4.04	0	0	0.83	71.5736	91	110	0.827273	4.8	1.3	2.04	88.6	0	0	7.6	1.824
350	5.6	1	6.5	79	23.6	140	85	4.76	0	0	0.93	80.7768	91	98	0.928571	5.2	1.7	2.33	79.7	0	0	10.17	2.5312
314	5.2	1	7.6	79	20.8	160	70	5.27	0	0	1.12	64.2607	95	99	0.959596	5.7	0.87	3.68	96.3	1	0	8.96	2.07076
405	5.8	1	6.4	26	24.8	130	85	4.89	0	0	0.98	126.524	77	90	0.855556	5.2	1.25	2.91	66.4	0	0	8.31	2.14213
414	5.5	1	4.9	27	26.25	165	95	5.62	0	0	1.54	98.2391	84	94	0.893617	5.7	2.41	2.47	91.7	1	0	9.32	2.27822
422	5.1	1	7.2	27	24.15	118	84	6.16	1	0	2.9	90.9926	86	104	0.826923	5.6	1.29	4.17	97.7	0	0	11.91	2.6996
363	5.6	1	5.9	20	20.6	110	70	5.12	1	0	0.68	109.511	103	117	0.880342	5.9	1.29	3.1	87.3	0	0	6.99	1.73973
575	4.6	1	6.8	22	23.72	130	85	4.48	1	0	2.33	98.8758	86	101	0.851485	5.1	1.83	1.92	93.9	0	0	5.06	1.03449
374	4.7	1	6.6	27	22.91	130	75	5.07	1	0	1.65	130.893	92	104	0.884615	5.7	1.53	2.81	60.1	0	0	6.12	1.2784
318	4.9	1	3.4	29	22.4	110	76	4.34	0	1	3.27	117.261	87	98	0.887755	5.9	1.52	2.11	75.9	0	0	6.74	1.46782
422	4.9	1	7.5	30	26.3	140	110	4.07	0	0	0.76	119.887	107	102	1.04902	5.3	1.05	2.33	70.7	0	0	3.58	0.779644
472	5.3	1	5.3	32	24.16	115	80	5.82	1	0	2.48	89.1747	75	90	0.833333	5.4	1.66	3.42	96.5	0	0	10.33	2.43329
505	5.4	1	6.5	35	24.8	120	80	4.67	0	1	3.52	101.792	98	105	0.933333	5	1.66	2.28	85	0	0	4.08	0.9792
340	4.7	1	7.3	36	24.91	110	80	4.37	0	0	0.81	110.858	92	101	0.910891	5.2	1.8	1.85	77.2	0	0	7.57	1.58129
298	5.1	1	4.7	37	27.25	145	90	4.33	0	0	1.31	120.945	88	102	0.862745	5.3	1.34	2.28	61.4	0	0	7.06	1.60027
436	5.6	1	5.8	37	24.49	115	80	4.41	0	1	1.4	115.488	84	96	0.875	5	1.19	2.5	68.7	0	0	10.05	2.50133
235	5.1	1	7.6	39	25.01	120	85	4.01	0	0	1.55	114.357	87	97	0.896907	5.6	1.27	2.03	68	0	0	7.96	1.80427
289	4.6	1	5.6	39	24.22	90	65	4.55	1	1	1.42	119.822	98	110	0.890909	5.4	1.53	2.28	60.7	0	0	2.5	0.511111
330	4.4	1	7	30	23.41	115	80	4.24	1	0	0.87	111.425	86	102	0.843137	5.6	1.5	2.04	81.2	0	0	1.28	0.250311
451	4.9	1	6.3	32	23.18	140	80	4.17	1	0	1.3	117.534	97	106	0.915094	5.6	1.22	2.26	71.7	0	0	6.86	1.49396
245	5.2	1	7.5	33	23.46	100	60	3.83	1	1	0.98	99.9535	83	97	0.85567	5.8	1.36	1.79	87.3	0	0	7.05	1.62933
336	5.4	1	5.6	33	21.72	110	90	5.1	0	0	0.86	118.779	84	101	0.831683	5.8	1	3.37	68.7	0	0	2.02	0.4848
330	4	1	7.6	34	19.37	120	80	3.83	1	0	0.76	117.527	90	102	0.882353	5.6	1.32	1.83	69.3	0	0	3.19	0.567111
293	5.2	1	6.8	38	22.31	120	85	4.86	0	0	0.88	128.385	84	98	0.857143	5.3	1.61	2.53	52.2	0	0	7.17	1.65707
328	5.4	1	6.5	38	22.69	130	100	4.63	0	0	0.93	108.45	86	96	0.895833	5.8	1.31	2.58	78.7	0	0	3.23	0.7752
290	5.3	1	6.7	41	24.21	155	95	5.88	0	0	1.21	108.49	86	99	0.868687	6.2	1.32	3.84	74.7	0	0	5.43	1.27907
417	5.7	1	6.7	43	25.16	110	80	4.29	0	0	2.86	112.074	100	110	0.909091	5.8	1.19	2.39	66.7	0	0	6.84	1.7328
292	5.3	1	7.7	46	24.07	140	90	4.6	1	0	0.89	103.614	82	95	0.863158	5.9	1.49	2.37	76.7	0	0	3.61	0.850356
331	5.6	1	5.1	46	25.61	115	80	4.06	0	0	0.77	109.941	90	99	0.909091	5	1.59	1.78	66.4	0	0	2.42	0.602311
302	5.7	1	7.4	47	25.51	140	90	4.77	1	0	0.81	111.774	97	111	0.873874	5.7	1.37	2.67	62.7	0	0	12.91	3.27053
282	4.7	1	6	48	26.22	120	90	4.43	0	0	1.13	106.9	91	100	0.91	5.6	0.96	2.74	68.7	0	0	6.03	1.2596
343	5.4	1	7.5	49	25.3	110	70	4.27	0	0	1.06	102.002	85	98	0.867347	5.5	1.26	2.3	75.7	0	0	9.71	2.3304
455	5.4	1	7.5	40	22.6	110	70	4.2	1	0	0.78	110.984	104	104	1	5.2	1.41	2.09	71.9	0	0	3.62	0.8688
281	5.1	1	5.9	42	23.62	135	98	4.94	0	0	1.5	89.5943	71	94	0.755319	5.1	1.04	3.16	90.7	0	0	7.26	1.6456
372	4.6	1	6.5	43	23.63	130	80	5.88	0	0	1.34	91.1496	88	100	0.88	5.4	2.75	2.41	88.9	0	0	7.26	1.48427
300	5.8	1	7.5	45	22.34	120	80	4.29	0	0	0.7	119.807	85	91	0.934066	5.5	1.47	2.11	54.8	0	0	10.54	2.71698
354	5.2	1	7.7	45	21.47	120	85	6.1	0	0	1.04	93.2926	72	92	0.782609	5.6	1.39	4.02	86.2	0	0	20.35	4.70311
245	5.7	1	4.6	47	23.83	130	100	6.04	1	0	0.92	82.6316	92	102	0.901961	5.6	1.85	3.51	94.2	0	0	13.47	3.4124
302	5.2	1	6	48	22.89	160	100	4.62	0	0	0.96	85.4408	96	109	0.880734	5.7	1	2.88	91.1	1	0	3.76	0.868978
313	5.9	1	5.6	54	25.34	130	105	4.69	1	0	1.23	92.3476	83	95	0.873684	5.5	1.32	2.63	82.5	0	0	11.67	3.06013
326	5.8	1	6	55	26.4	144	90	4.41	0	0	1.2	98.8194	84	97	0.865979	5.4	1.23	2.46	73.8	0	0	12.79	3.29698
204	5.2	1	7.1	50	21.07	110	85	4.98	1	0	0.74	90.326	94	109	0.862385	5.1	1.77	2.47	86	0	0	0.76	0.175644
321	4.9	1	6.7	53	23.66	120	90	4.12	1	1	1.38	83.825	93	100	0.93	5.3	1.2	2.23	89.9	0	0	3.55	0.773111
347	4.8	1	6.1	53	23.95	138	78	4.31	1	1	3.11	100.554	85	97	0.876289	5.6	1.08	2.52	73.2	0	0	3.54	0.7552
281	5	1	6	53	21.45	112	88	4.88	1	0	1	94.943	89	99	0.89899	5.7	1.75	2.4	81.1	1	0	6.99	1.55333
346	5.1	1	6	58	22.79	150	95	5.24	0	0	1.26	95.7531	86	90	0.955556	5	1.2	3.33	75.7	0	0	3.59	0.813733
364	3.4	1	6.7	58	20.31	140	100	4.07	0	0	0.71	94.7323	88	97	0.907216	5.4	1.28	2.1	77.7	0	0	1.56	0.235733
473	5.8	1	7.4	61	24.84	180	120	4.7	1	1	0.83	95.0593	93	104	0.894231	5.4	1.56	2.4	73.2	1	0	12.57	3.24027
410	5.4	1	5.8	66	25.51	145	90	5.61	1	0	3.96	87.4384	80	90	0.888889	6.4	1.46	3.41	80.5	0	0	8.06	1.9344
289	5.5	1	6.7	60	22.06	130	80	4.14	1	0	0.81	99.0331	82	95	0.863158	5.3	1.45	2	67.4	0	0	8.08	1.97511
276	5.3	1	6.5	60	23.15	126	92	4.24	0	0	0.71	98.8525	78	91	0.857143	5.9	1.58	1.96	67.7	0	0	9.43	2.22129
388	4.8	1	5.2	62	23.11	140	80	5.3	1	0	1.14	87.8156	81	102	0.794118	5.3	0.87	3.72	82.1	0	0	4.07	0.868267
420	5.2	1	5.3	63	22.91	130	90	5.78	0	0	1.32	80.6258	98	101	0.970297	5.4	1.42	3.61	87.6	0	0	14.25	3.29333
302	4.8	1	6.9	63	18.71	120	70	4.24	0	0	1.19	78.1387	72	91	0.791209	5.6	1.38	2.16	89.9	0	0	14.67	3.1296
340	3.7	1	6.1	64	21.61	120	80	4.55	1	0	0.6	80.0615	90	105	0.857143	5.7	1.26	2.55	87.6	0	0	1.24	0.203911
415	5.2	1	5.8	70	23.88	140	80	4.82	0	0	0.76	88.9367	89	104	0.855769	6.4	1.78	2.32	73.8	0	0	8.12	1.87662
192	6	1	7.3	71	20.76	100	70	4.63	1	0	0.8	86.8796	73	86	0.848837	6.2	1.27	2.62	76.8	0	0	6.92	1.84533
377	5.2	1	6.2	72	22.38	120	70	5.91	0	1	0.68	73.0567	77	94	0.819149	6.2	1.21	3.98	90.2	0	0	7.36	1.70098
771	5.6	1	6.8	74	20.81	150	80	6.73	0	0	1.1	86.5207	98	106	0.924528	5.9	1.96	4.21	73.7	0	0	7.12	1.77209
403	5.2	1	7.4	78	21.11	140	90	3.67	1	1	1.69	88.7492	86	93	0.924731	6.2	1.16	1.87	64.7	0	0	7.04	1.62702
392	5.3	1	4.7	79	20.7	160	80	4.08	1	0	1.24	83.7686	90	104	0.865385	5.3	1.2	2.19	73.2	1	0	9.78	2.30373
413	5.2	1	7.2	23	25.77	130	80	5.09	1	0	0.66	124.353	92	103	0.893204	5	1.67	2.69	72.9	0	0	10.31	2.38276
422	5.3	1	6.2	24	24.68	125	85	5.27	0	0	2.08	126.305	93	98	0.94898	5.4	1.41	3.15	69	0	0	12.19	2.87142
592	5.9	1	7.2	24	25.4	130	80	4.67	0	0	0.74	122.93	86	101	0.851485	5.8	1.18	2.76	73.7	0	0	4.52	1.18524
358	5.1	1	7.3	27	24.57	115	80	3.86	1	0	1.17	131.253	79	92	0.858696	5.5	1.36	1.81	59.7	0	0	5.43	1.2308
560	4.7	1	6.2	29	24.62	125	90	4.63	0	0	0.48	130.323	105	109	0.963303	5.4	1.26	2.63	58.7	0	0	1.44	0.3008
445	5.3	1	6.5	28	23.25	110	70	4.48	0	0	1.05	105.422	96	103	0.932039	5.2	1.22	2.53	86	0	0	6.54	1.54053
354	5.2	1	5.9	31	27.16	110	70	3.98	0	1	0.45	121.931	81	98	0.826531	5.8	0.97	2.3	66.7	0	0	5.34	1.23413
307	5.4	1	5	31	25.35	140	90	3.86	1	1	0.91	119.465	75	101	0.742574	5.8	1.31	1.86	70.1	0	0	0.29	0.0696
329	4.4	1	7.4	31	25.06	120	80	4.6	0	0	1.26	94.3959	93	102	0.911765	5.7	1.12	2.74	92.6	0	0	1.68	0.328533
437	4.4	1	7.6	32	25.39	105	70	5.76	1	0	1.6	107.466	103	111	0.927928	5.1	2.07	2.94	82.7	0	0	2.78	0.543644
296	5.2	1	7.1	34	24.86	130	90	4.87	0	0	1.73	114.591	107	108	0.990741	5.6	1.84	2.3	73.7	0	0	4.2	0.970667
390	4.8	1	6.5	34	25.61	120	86	5.35	0	0	1.34	104.892	88	95	0.926316	5.7	1.69	2.94	83.4	0	0	3.58	0.763733
347	5.2	1	6.6	34	24.51	115	80	5.8	1	0	1.82	119.389	100	110	0.909091	5.6	2.01	3.05	66.7	0	0	6.78	1.56693
361	5.3	1	5.9	35	24.57	130	85	3.83	0	0	0.94	117.83	84	94	0.893617	5.7	1.29	1.86	67.7	0	0	3.72	0.876267
366	5.1	1	6.8	37	25.85	120	80	5.2	1	0	0.93	88.9874	98	103	0.951456	5.7	1.01	3.47	93.9	0	0	5.56	1.26027
333	5.3	1	6	38	25.22	110	80	4.47	0	1	0.95	98.2702	88	101	0.871287	6.2	1.39	2.35	86	0	0	6.34	1.49342
432	5	1	5.6	39	25.36	160	110	4.79	1	1	8.39	112.152	87	97	0.896907	5.6	1.81	2.25	71.3	1	0	5.19	1.15333
300	4.8	1	7.4	39	24.44	115	80	4.83	1	1	3.93	113.877	76	95	0.8	5.7	1.12	2.99	68.7	0	0	4.85	1.03467
506	5.8	1	7	30	23.67	95	70	5.98	0	0	1.27	93.1127	92	99	0.929293	4.9	2.02	3.27	94.2	0	0	8.06	2.07769
148	5.2	1	7.4	32	23.78	110	70	4.96	0	1	1.37	102.935	75	92	0.815217	5.3	1.43	2.79	85.7	0	0	0.26	0.0600889
414	4.9	1	5.4	33	23.46	120	80	4.57	0	0	3.46	103.675	100	105	0.952381	5.7	1.44	2.39	84.7	0	0	5.33	1.16076
382	3.7	1	6.1	39	22.32	120	80	5.57	1	0	1.07	114.565	101	106	0.95283	5.3	1.1	3.74	67.7	0	0	6.82	1.12151
322	4.7	1	6.5	45	28.08	130	90	5.24	0	0	3.96	101.033	65	88	0.738636	5.2	1.45	3.08	80.7	0	0	6.01	1.25542
513	5.3	1	6.7	49	28.67	130	90	4.7	1	1	2.29	86.2138	86	99	0.868687	5.6	1.53	2.43	89.9	0	0	17.21	4.05391
441	4.3	1	5.7	40	25.95	140	100	4.49	1	0	0.59	117.408	93	104	0.894231	5.6	1.18	2.58	62.7	0	0	3.86	0.737689
353	5.5	1	5.7	42	26.67	120	80	5.16	0	0	1.05	97.3232	75	89	0.842697	5	1.69	2.74	84.7	0	0	10.61	2.59356
322	5.2	1	6.4	45	25.08	140	90	4.4	1	0	1.33	102.103	102	113	0.902655	5.5	1.62	2.06	80	0	0	6.7	1.54844
301	5	1	6.2	46	24.74	130	80	4.49	0	0	3.09	79.5252	93	100	0.93	5.1	1.13	2.63	97.8	0	0	4.28	0.951111
339	5.3	1	7.4	47	25.1	120	80	5.1	1	0	3.53	105.179	88	100	0.88	5.3	1.07	3.3	72.7	0	0	6.3	1.484
202	5.4	1	6.3	49	25.71	130	90	8.49	0	0	1.66	86.2138	104	104	1	5.8	2.7	5.25	89.9	0	1	10.05	2.412
331	3.2	1	6.5	43	22.26	110	70	5.83	1	0	2.61	79.641	101	108	0.935185	6	1.46	3.64	99.4	0	0	7.17	1.01973
55	5.4	1	6.2	44	21.43	120	80	3.3	0	0	0.9	113.415	81	93	0.870968	6.2	1.07	1.58	63.7	0	0	9.17	2.2008
316	4.8	1	6.3	46	22.65	130	80	4.95	1	0	0.66	75.8531	67	90	0.744444	4.8	1.61	2.6	101.7	0	0	12.33	2.6304
390	3.3	1	6.8	47	21.8	150	105	4.46	1	1	1.99	109.648	85	92	0.923913	5.5	1.45	2.28	65.7	0	0	1.41	0.2068
502	4.6	1	5.5	47	22.41	140	105	7.04	1	0	13.45	83.165	94	103	0.912621	5.2	1.87	4.6	93.7	0	1	2.62	0.535644
37	5.6	1	6.2	49	21.88	120	90	5.81	0	0	1.31	106.152	92	104	0.884615	5.5	1.09	3.98	68.7	0	0	14.01	3.48693
226	4.1	1	6.2	55	28.13	170	70	5.23	0	0	2.1	103.014	91	105	0.866667	5.3	1.51	3	66.7	1	0	4.96	0.903822
305	4	1	7.6	51	24.28	105	65	4.92	1	0	0.78	106.146	85	102	0.833333	5.7	1.17	3.01	66.4	0	0	10.62	1.888
587	5.7	1	3.6	52	25.4	140	100	4.76	1	1	5.1	93.6542	104	114	0.912281	5.3	1.27	2.76	82.5	0	0	3.47	0.879067
295	5.9	1	7.2	52	26.11	150	100	4.68	1	0	1.05	103.938	73	93	0.784946	5.1	1.4	2.55	68.7	0	0	4.21	1.10396
219	4.3	1	6.2	53	24.17	100	55	3.14	0	0	1.05	100.838	88	101	0.871287	5	1.03	1.42	72.7	0	0	3.9	0.745333
427	5.8	1	6.9	54	27.59	140	90	5.23	1	0	2.79	97.952	91	96	0.947917	5.1	1.28	3.23	76.7	0	0	9	2.32
295	5.1	1	6.1	54	24.77	140	90	3.58	1	0	1.13	74.3514	95	105	0.904762	5.7	1.22	1.71	98.7	0	0	2.29	0.519067
337	5.1	1	4.5	55	25.46	130	100	4.17	0	0	2.02	92.7879	79	90	0.877778	5.7	1.79	1.69	81.7	0	0	3.76	0.852267
367	5.1	1	6.7	50	21.15	138	90	4.23	1	1	1.34	103.633	74	86	0.860465	5.4	0.91	2.63	71.6	0	0	5	1.13333
379	5.1	1	6.5	51	19.49	140	100	3.1	1	1	0.81	85.011	72	90	0.8	5.8	0.93	1.41	89.9	0	0	4.77	1.0812
395	4.3	1	6.9	53	23.39	110	70	3.6	1	0	0.83	102.001	85	92	0.923913	5.3	0.9	2.05	70.7	0	0	4.73	0.903956
444	5.4	1	6.8	54	23.57	145	90	3.51	0	0	1.24	85.7693	73	92	0.793478	5.7	0.91	1.96	87.7	0	0	16.08	3.8592
309	5.1	1	6	54	21.01	130	90	5.24	1	0	1.08	105.721	80	94	0.851064	5.9	1.83	2.7	63.7	0	0	5.78	1.31013
329	5.4	1	6.4	54	22.31	140	90	4.41	0	0	0.98	97.4319	78	95	0.821053	4.9	1.63	2.07	77.7	0	0	9.38	2.2512
274	3.9	1	7.5	56	22.1	120	88	4.94	0	0	0.74	94.941	84	98	0.857143	5.2	1.18	3.02	79.7	0	0	14.63	2.53587
234	4.8	1	5.4	56	22.99	110	78	5.33	0	0	1.44	98.1824	70	83	0.843373	5.2	0.86	3.75	73.7	0	0	8.22	1.7536
395	4.9	1	6	59	23.59	150	85	4.54	1	1	0.86	105.56	80	99	0.808081	5.7	1.26	2.54	58.7	0	0	12.92	2.81369
326	5.2	1	4.4	60	24.46	180	100	4.3	0	1	0.69	90.9293	92	102	0.901961	5.1	1.29	2.3	80.7	1	0	12.27	2.83573
318	5.3	1	4.7	60	27.34	115	78	4.61	0	0	0.51	95.462	76	87	0.873563	5.3	1.2	2.67	73.7	0	0	9.5	2.23778
330	4.6	1	5.2	64	24.17	125	85	4.69	0	1	0.74	82.2124	83	99	0.838384	5.8	1.09	2.87	85.7	0	0	3.14	0.641956
290	5.8	1	6.7	64	24.3	160	95	4.39	0	0	0.77	100.934	108	108	1	5.6	1.2	2.48	60.1	1	0	13.3	3.42844
346	4.8	1	6.3	69	25.71	170	105	5.8	0	0	1.16	86.6551	90	103	0.873786	5.2	1.37	3.69	79.7	1	0	7.75	1.65333
374	5.2	1	6.5	63	23.12	120	80	4.71	0	0	0.91	85.1896	100	110	0.909091	5.4	1.64	2.34	83.7	0	0	4.94	1.14169
280	4.6	1	7.5	63	21.41	180	80	6.33	0	0	0.71	97.9914	80	96	0.833333	5.8	1.32	4.38	65.7	1	0	4.99	1.02018
400	5.8	1	5.8	64	22.59	140	85	4.95	1	0	1.8	93.3396	88	97	0.907216	5.8	1.15	3.06	72.7	0	0	6.07	1.56471
337	5.3	1	5.9	67	22.31	120	80	5.42	0	0	0.99	91.9149	74	95	0.778947	5.6	2.46	2.23	71.7	0	0	9.59	2.25898
448	4.1	1	6.8	70	24.09	130	75	6.1	1	0	1.23	89.9982	70	85	0.823529	5.5	1.53	3.88	71.7	0	0	11.4	2.07733
392	5	1	6.7	78	24.22	150	90	6.13	0	0	0.99	66.8909	79	103	0.76699	5.9	1.61	3.83	93.7	0	0	11.42	2.53778
291	4.4	1	6.5	71	21.41	160	90	4.02	0	0	1.25	59.8454	75	94	0.797872	5.6	1.28	2.03	107	1	0	3.03	0.592533
363	5.3	1	6.7	72	21.72	190	90	4.86	1	0	0.87	68.8807	89	97	0.917526	5.3	1.49	2.64	94.7	1	0	7.48	1.76196
523	4.4	1	5.4	73	23.23	145	70	6.88	0	0	2.9	93.2994	99	107	0.925234	6	2.41	3.84	62.4	0	0	4.83	0.944533
312	4.9	1	6.2	75	23.03	145	80	4	0	0	1.02	91.4579	80	93	0.860215	5.3	1.38	1.91	63.3	0	0	4.78	1.04098
500	5.9	1	6.6	76	20.2	135	65	4.63	0	0	1.05	74.9316	95	108	0.87963	5.3	1.13	2.76	86.3	0	0	18.68	4.89831
249	5.4	1	7.2	78	20.58	150	75	5.26	0	0	0.77	82.7109	92	101	0.910891	5.8	1.62	2.93	76.8	0	0	4.6	1.104
391	5.5	1	6.3	20	26.13	135	85	6.09	1	0	7.74	103.875	83	94	0.882979	5.9	1.17	4.22	91.2	0	0	11.35	2.77444
412	5.4	1	7.6	25	27.22	120	80	5.97	0	0	2.24	121.395	84	99	0.848485	5.8	1.09	4.19	74.7	0	0	12.21	2.9304
389	4.3	1	7	26	26.12	120	80	4.53	0	1	1.83	108.9	88	99	0.888889	5	1.11	2.68	84.7	0	0	8.83	1.68751
382	4.9	1	5	27	27.34	105	70	5.42	1	0	1.47	116.677	85	98	0.867347	5.3	1.4	3.3	79.5	0	0	4.63	1.00831
455	5.1	1	6.7	27	25.65	120	80	3.74	1	0	0.95	95.4632	96	106	0.90566	5.1	1.5	1.59	93.9	0	0	7.97	1.80653
285	6	1	7.1	21	17.21	120	105	3.7	1	0	0.41	122.527	96	98	0.979592	5.1	1.35	1.7	78.2	0	0	20.08	5.35467
352	4.1	1	7.1	32	29.71	136	96	3.54	0	0	0.96	118.214	97	108	0.898148	5.7	1.19	1.7	70.7	0	0	6.78	1.23547
350	5.8	1	7.3	34	24	125	80	3.81	0	0	1.43	116.565	101	110	0.918182	5.7	1.22	1.92	70.7	0	0	5.63	1.45129
496	5.2	1	6.4	35	25.82	120	85	5.46	1	0	6.32	110.76	92	98	0.938776	5.5	1.74	2.99	78.7	0	0	20.24	4.67769
502	5.4	1	6.3	35	25.65	130	85	4.18	1	0	1.07	106.155	99	113	0.876106	5	1.01	2.48	82.1	0	0	6.24	1.4976
375	5.2	1	5.5	38	24.54	110	80	4.79	0	0	1.87	96.5038	82	95	0.863158	5.6	1.41	2.65	87.3	0	0	7.45	1.72178
293	5.1	1	6.1	39	25.14	130	85	4.02	0	0	0.95	118.236	90	105	0.857143	5.7	1.36	1.95	62.7	0	0	7.17	1.6252
328	3.8	1	6.4	39	24.28	145	95	4.24	1	0	1.89	107.974	84	94	0.893617	5.8	1.03	2.51	78.2	0	0	3.99	0.673867
282	3.3	1	7.4	39	24.38	120	80	4.58	0	0	1.2	86.2994	93	99	0.939394	5.6	1.45	2.39	95.2	0	0	2.72	0.398933
413	4.6	1	6.8	30	22.72	120	90	5.08	0	0	1.65	123.556	84	93	0.903226	5	1.24	3.11	65.7	0	0	8.54	1.74596
339	5.3	1	7.3	33	23.51	118	80	4.36	1	0	1.08	96.4692	83	97	0.85567	5.2	1.17	2.47	89.9	0	0	6.72	1.58293
431	4.3	1	5.1	36	23.78	120	65	4.71	0	0	1.4	114.277	101	107	0.943925	5.7	1.32	2.65	71.7	0	0	1.26	0.2408
493	5.4	1	5.6	38	23.94	120	80	4.64	1	1	5.85	100.097	83	95	0.873684	5.6	1.62	2.28	84.7	0	0	5.94	1.4256
473	4	1	6.4	39	22.34	120	80	4.44	0	0	1.09	97.5823	79	90	0.877778	5.3	1.44	2.27	86	0	0	3.38	0.600889
241	5.7	1	5.5	39	20.83	140	100	4.76	1	0	0.87	113.673	104	112	0.928571	5.1	1.52	2.51	69	0	0	6.13	1.55293
367	5	1	6.3	43	28.58	138	96	4.17	0	0	3.23	110.722	95	100	0.95	6.1	1.4	2.08	68.7	0	0	8.53	1.89556
348	5.2	1	6.6	41	25.5	140	100	6.95	0	0	2.66	108.79	87	103	0.84466	4.8	1.65	4.64	74.2	0	0	3.79	0.875911
362	5.2	1	6.4	41	25.65	140	100	4.62	1	0	0.7	78.5647	87	101	0.861386	5.5	1.29	2.59	101.7	0	0	14.54	3.36036
494	5.6	1	7.7	42	24.31	140	100	3.67	1	1	2.35	106.567	97	103	0.941748	5.6	1.03	2	76.7	0	0	15.87	3.94987
304	5.1	1	5	45	25.65	120	80	5.54	0	0	1.6	111.199	102	105	0.971429	5	1.41	3.41	65.7	0	0	6.16	1.39627
384	5.8	1	7.3	45	26.67	190	120	10.22	0	0	3.51	108.531	99	103	0.961165	5.4	6.38	3.3	69.7	1	1	5.68	1.46418
490	5.8	1	6.1	47	26.17	120	80	6.41	1	1	1.11	107.654	91	99	0.919192	5.7	2.13	3.7	68.7	0	0	5.21	1.34302
426	5.8	1	6.2	47	25.31	140	80	7.08	1	1	2.5	85.3629	77	93	0.827957	5.4	2.18	4.35	91.7	0	1	3.69	0.9512
348	5.2	1	5.1	48	25.46	140	90	4.71	1	1	0.53	110.273	98	108	0.907407	6.4	1.22	2.76	63.7	0	0	6.52	1.50684
320	4.7	1	6.7	49	26.57	150	115	3.51	0	0	1.2	92.6534	98	108	0.907407	5.4	1.38	1.49	84.7	0	0	3.01	0.628756
348	4.4	1	6.9	49	25.28	135	95	5.77	1	0	2.24	96.7823	98	105	0.933333	5.4	1.43	3.6	81.7	0	0	2.89	0.565156
356	5.7	1	6.5	42	23.26	130	80	5.61	1	0	2.37	109.435	83	97	0.85567	6.2	1.65	3.22	71.9	0	0	7.35	1.862
279	4.9	1	6.6	45	23.51	120	80	3.94	1	0	0.88	105.023	89	100	0.89	5.3	1.43	1.8	75.5	0	0	6.58	1.43298
339	4.5	1	5.9	45	23.6	120	80	5.55	1	1	6.37	78.8174	89	95	0.936842	6.1	1.27	3.56	99.1	0	0	4.26	0.852
362	5.6	1	7.3	45	23.46	120	80	3.99	0	0	0.56	104.909	84	95	0.884211	5.4	1.18	2.1	75.7	0	0	5.38	1.33902
296	5.3	1	7	47	22.02	130	90	3.78	0	0	0.81	98.8827	103	118	0.872881	6.2	0.98	2.13	81.2	0	0	4.29	1.01053
319	5	1	5.3	49	22.41	120	95	4.79	0	0	0.57	98.2341	99	104	0.951923	5.5	1.26	2.81	80.7	0	0	7.18	1.59556
366	4.9	1	7.1	50	24.22	120	80	5.21	0	0	2.2	82.494	92	105	0.87619	5.3	1.17	3.32	92.7	0	0	5.28	1.14987
471	5	1	5.8	50	26.35	130	80	3.8	0	0	2.73	107.361	87	97	0.896907	5.2	0.94	2.19	65.7	0	0	17.09	3.79778
397	5.3	1	7.6	52	26.2	120	80	5.2	0	0	1.52	99.9837	102	106	0.962264	5.5	1.1	3.38	75.5	0	0	7.85	1.84911
356	5.8	1	5.1	53	24.09	130	100	4.73	1	0	1.32	76.9442	96	99	0.969697	4.9	1.45	2.55	96.5	0	0	7.33	1.88951
370	3.9	1	5.9	54	26.53	180	80	6.5	0	0	1.51	83.2383	96	103	0.932039	5.6	1.16	4.81	89.9	1	0	9.62	1.66747
299	5.9	1	6.3	54	24.22	125	75	4.26	1	1	0.92	83.2383	72	86	0.837209	5.7	1.3	2.26	89.9	0	0	5.52	1.44747
515	5.2	1	6.4	56	26.53	170	110	5.88	0	0	1.63	86.9647	97	102	0.95098	5	1.28	3.88	85.7	1	0	8.08	1.86738
369	5.6	1	7.4	56	25.56	170	105	5.67	0	1	1.1	82.2983	89	99	0.89899	5.4	1.24	3.69	89.7	1	0	3.21	0.798933
372	5.4	1	6.7	56	26.62	120	80	6.78	1	1	2.12	100.46	91	100	0.91	5.7	1.86	4.33	69.7	0	0	11.13	2.6712
245	4.7	1	7.4	50	22.99	130	90	4.99	1	1	0.85	90.326	89	102	0.872549	5.8	1.76	2.48	86	0	0	7.28	1.52071
275	5.3	1	6.9	50	21.77	130	90	3.96	0	0	0.92	106.697	95	103	0.92233	5	1.38	1.86	66.7	0	0	8.71	2.05169
352	5.1	1	6.2	53	22.23	135	70	5.09	1	1	0.88	92.7268	88	102	0.862745	5.2	1.54	2.82	82.7	0	0	2.8	0.634667
389	4.6	1	6.5	56	21.26	145	95	4.7	1	1	6.06	103.581	84	94	0.893617	5.4	1.2	2.77	64.7	0	0	12.28	2.51058
432	5.9	1	6.8	57	21.26	135	95	5.96	1	1	1.21	76.0491	80	86	0.930233	4.9	2.08	3.18	95.2	0	0	8.13	2.13187
324	4.5	1	6.7	58	23.89	170	90	6.46	1	1	2.43	67.6254	88	100	0.88	5	1.7	4.2	104.3	1	0	7.63	1.526
354	4.4	1	6	58	23.66	160	110	3.66	0	0	0.46	93.6165	100	106	0.943396	5.1	0.61	2.42	79.7	1	0	3.27	0.639467
301	4.9	1	7.1	60	27.04	140	100	4.25	0	0	0.74	98.2586	75	90	0.833333	5.4	0.96	2.59	68.7	0	0	11.89	2.58938
319	4.8	1	7	60	26.23	120	70	5.2	1	0	1.63	102.019	91	101	0.90099	4.9	1.77	2.71	62.7	0	0	10.95	2.336
516	5.7	1	7.1	61	24.24	140	95	5.6	0	0	1.02	84.9208	85	100	0.85	5.7	1.54	3.32	84.9	0	0	4.64	1.17547
464	5.3	1	7	68	24.68	120	80	3.56	0	0	1.26	83.4534	89	100	0.89	5.4	0.92	1.98	82.7	0	0	6.88	1.62062
598	5.9	1	5.5	60	22.49	110	70	4.24	0	0	3.11	97.6767	100	103	0.970874	4.9	1.03	2.51	69.7	0	0	19.78	5.18676
297	4.8	1	5.9	66	22.03	170	110	5.11	0	0	3.25	79.163	91	103	0.883495	4.9	1.29	3.09	87.4	1	0	5.33	1.13707
310	5.1	1	6.9	71	24.39	120	80	5.04	0	0	1.11	87.8752	97	115	0.843478	4.9	2.08	2.23	74.7	0	0	3.73	0.845467
243	5.3	1	7.7	70	23.12	135	90	4.51	0	0	0.44	73.5969	84	99	0.848485	5.2	1.25	2.53	90.7	0	0	2.67	0.628933
454	4.3	1	6.1	71	19.92	140	90	4.37	1	0	0.81	86.9261	97	103	0.941748	4.8	1.15	2.5	76.7	0	0	13.48	2.57618
262	3.5	1	4.4	72	23.46	100	70	5.04	0	0	0.86	90.3153	70	94	0.744681	5.4	1.14	3.17	68.7	0	0	2.11	0.328222
399	5.8	1	5.9	75	21.08	135	80	5.44	0	0	0.74	65.9264	70	87	0.804598	5.3	1.07	3.64	96.5	0	0	12.08	3.11396
308	5.6	1	7	77	23.74	100	70	5	0	0	1.03	84.1098	101	106	0.95283	5.3	1.11	3.15	75	0	0	5.09	1.26684
179	4.8	1	5.4	77	21.22	130	80	3.93	1	0	0.81	87.7253	87	97	0.896907	5.5	1	2.22	67.7	0	0	4.6	0.981333
457	3.7	1	7.5	27	31.01	142	85	4.25	0	0	1.9	122.44	102	110	0.927273	5.3	1.17	2.38	70.7	0	0	13.43	2.20849
334	4.9	1	6.9	26	25.83	135	80	5.86	0	0	0.87	104.991	95	97	0.979381	4.5	1.28	3.85	87.3	0	0	3.61	0.786178
411	4.8	1	6.2	28	27.68	100	60	4.46	0	0	1.18	98.1984	93	102	0.911765	5.6	1.52	2.21	91.2	0	0	6.28	1.33973
409	5.4	1	6.1	24	20.57	110	70	4.24	1	0	1.78	118.872	109	112	0.973214	5.2	1.22	2.32	79.7	0	0	4.63	1.1112
459	4.9	1	7.5	25	20.76	120	78	4.64	0	0	1.52	95.2178	102	110	0.927273	5.1	1.31	2.59	95.2	0	0	15.94	3.47138
405	5.1	1	7.2	31	25.51	110	80	4.91	1	1	2.92	121.931	108	114	0.947368	5	1.1	3.07	66.7	0	0	6.89	1.56173
478	5.6	1	7.5	31	26.08	110	80	3.69	1	0	3	118.635	82	99	0.828283	5	1.08	1.97	71.3	0	0	13.25	3.29778
306	3.8	1	6.9	36	24.42	120	80	4.37	1	1	0.98	120.754	97	108	0.898148	5.2	0.79	2.86	62.7	0	0	7.5	1.26667
329	4.3	1	6	36	26.03	135	90	5	1	0	1.09	117.005	73	86	0.848837	5.2	1.37	2.89	67.7	0	0	5.61	1.07213
522	5.1	1	6.7	37	27.43	160	100	5.25	0	0	3.16	115.35	98	99	0.989899	5.4	2.09	2.45	68.9	1	0	6.76	1.53227
363	5.1	1	5.4	37	25.54	140	90	4.18	0	0	1.37	115.488	106	109	0.972477	5.5	1.58	1.92	68.7	0	0	7.54	1.70907
551	3.1	1	6.2	37	25.31	130	100	4.14	0	1	5.09	112.139	81	94	0.861702	5.3	1.26	2.19	73.8	0	0	0.37	0.0509778
338	4.6	1	7.6	39	26.37	120	70	4.48	1	1	1.15	112.542	93	96	0.96875	5.3	1.43	2.32	70.7	0	0	12.41	2.53716
230	5.7	1	3.8	39	24	140	100	4.6	1	0	2.81	111.894	92	97	0.948454	5.3	1.22	2.64	71.7	0	0	3.27	0.8284
338	5.2	1	5.9	39	25.71	140	90	5.84	0	0	2.1	109.425	84	98	0.857143	5.6	1.79	3.32	75.7	0	0	2.85	0.658667
409	4.4	1	7	32	23.94	130	80	6.09	0	1	1.53	66.6994	102	108	0.944444	5.3	1.96	3.43	122.7	0	0	2.9	0.567111
280	4.7	1	5.7	33	22.91	110	80	4.06	0	0	1.17	123.326	91	102	0.892157	5.3	1.21	2.16	62.7	0	0	5.63	1.17604
366	4.8	1	4.9	34	22.09	125	80	7.52	1	1	6.22	114.527	98	103	0.951456	5.2	2.09	4.87	73.8	0	1	7.04	1.50187
417	3.8	1	7.1	35	23.84	120	80	5.4	1	0	9.18	115.749	92	102	0.901961	5.1	1.35	3.33	70.7	0	0	13.48	2.27662
350	5.3	1	6.3	35	23.51	90	70	4.49	0	0	1.62	115.149	86	103	0.834951	5.8	1.23	2.53	71.6	0	0	6.76	1.59236
372	5	1	7.3	40	26.12	125	80	5.91	0	0	1.25	96.8992	97	106	0.915094	5.9	1.52	3.67	86	0	0	10.15	2.25556
284	5	1	7.5	40	24.49	115	70	4.69	0	0	1.43	91.8404	90	108	0.833333	5.7	1.43	2.52	89.9	0	0	5.43	1.20667
421	5.4	1	7.3	41	24	136	96	4.82	0	0	1.63	103.757	86	101	0.851485	5.1	0.97	3.13	80.8	0	0	20.13	4.8312
425	5.6	1	6.2	42	24.15	135	95	6.29	0	0	1.87	98.7308	87	97	0.896907	5.6	2.39	3.24	83.7	0	0	9.61	2.39182
342	5.5	1	6.8	43	24.49	122	80	4.6	0	0	1.5	121.593	69	92	0.75	4.8	1.29	2.57	54.7	0	0	8.12	1.98489
404	5.4	1	5.8	43	26.22	130	100	4.73	0	1	1.69	109.044	76	89	0.853933	5	1.33	2.66	71.3	0	0	11.13	2.6712
408	3	1	7.2	44	27.72	132	106	6.48	0	0	1.71	110.611	95	100	0.95	5.5	1.87	4.07	67.7	0	0	7.69	1.02533
422	3.4	1	5.6	44	25.56	150	100	5.5	0	0	1.1	108.658	83	95	0.873684	5.8	1.76	3.03	70.7	0	0	11.29	1.70604
436	5.1	1	6.8	44	25.56	150	100	3.94	1	1	3.28	104.633	83	94	0.882979	6.3	1.17	2.06	77.5	0	0	3.22	0.729867
367	5.4	1	6.6	44	24.39	120	85	5.18	0	1	2.58	115.142	77	97	0.793814	5.4	1.18	3.28	61.4	0	0	10.35	2.484
293	5.6	1	5.5	45	26.45	140	90	3.36	0	0	2.47	111.902	89	99	0.89899	4.9	0.85	1.9	64.7	0	0	9.53	2.37191
336	5.3	1	7.3	47	25.01	126	80	4	0	0	1.21	111.774	91	103	0.883495	5.3	0.86	2.43	62.7	0	0	4.42	1.04116
530	5.2	1	7.1	49	27.55	110	90	4.82	1	0	1.67	85.2953	77	92	0.836957	6	1.57	2.53	90.7	0	0	6.38	1.47449
296	5.6	1	6.1	44	23.88	135	80	5.76	1	1	0.62	107.419	86	99	0.868687	5	1.62	3.4	72.7	0	0	6	1.49333
329	4.9	1	6.5	44	22.49	110	80	3.66	0	0	0.68	104.8	88	97	0.907216	5.7	1.38	1.65	77.2	0	0	6.59	1.43516
332	5.6	1	7.5	44	23.59	140	90	4.81	0	1	1.62	92.011	96	109	0.880734	5.2	1.11	2.98	87.7	0	0	13.01	3.23804
327	5.7	1	7.5	49	21.6	120	85	3.94	0	0	0.94	106.794	90	105	0.857143	5.7	1.06	2.17	67.7	0	0	10.18	2.57893
513	5.8	1	7	50	29.41	180	100	5.42	1	1	2.26	102.125	84	94	0.893617	5.4	1.4	3.3	74.2	1	0	16.4	4.22756
384	5.1	1	5.8	51	25.25	150	100	5.13	0	0	1.3	98.9853	93	103	0.902913	5.6	1.22	3.18	78.7	0	0	5.97	1.3532
293	5.8	1	7.1	54	24.49	138	78	4.96	0	1	2.28	92.8919	91	100	0.91	5.3	1.18	3.04	82.1	0	0	1.79	0.461422
333	5.6	1	5.7	55	25.18	140	90	6.32	0	0	2.44	109.338	102	112	0.910714	5.8	1.02	4.65	57.7	0	0	2.74	0.681956
379	5.3	1	5.9	55	24	160	80	4.16	1	0	1.99	97.7924	101	114	0.885965	6.2	1.09	2.38	75.7	1	0	4.56	1.07413
236	4.1	1	5.5	55	24.38	135	90	4.68	0	1	1.94	101.168	88	97	0.907216	5.8	1.43	2.52	69.7	0	0	1.15	0.209556
272	5.1	1	7.7	58	25.46	126	90	4.6	0	0	1.21	79.5393	97	108	0.898148	5.7	1.04	2.83	91.2	0	0	2.09	0.473733
359	5.1	1	4.8	50	23.72	160	110	6.26	0	0	1.38	101.843	93	106	0.877358	4.8	1.24	4.35	74.7	1	0	7.6	1.72267
344	5	1	5.8	52	22.57	138	80	3.54	1	0	1	99.3378	101	117	0.863248	5.3	1.18	1.71	76.7	0	0	7.04	1.56444
359	5.3	1	6.8	55	18.01	100	70	5.28	1	0	1.59	92.7879	98	104	0.942308	5.5	1.21	3.36	81.7	0	0	7.69	1.81142
359	4.6	1	6.2	56	23.95	140	85	4.05	1	0	2.21	103.581	81	94	0.861702	5.8	1.59	1.77	64.7	0	0	12.4	2.53511
336	5.1	1	5.4	57	22.34	140	90	3.96	0	0	3.15	99.2323	77	96	0.802083	5.7	1.02	2.22	70.6	0	0	8.47	1.91987
279	5.7	1	5.2	58	23.59	140	85	3.06	0	0	1.62	103.463	97	110	0.881818	5.7	1.08	1.23	62.7	0	0	2.53	0.640933
377	3.6	1	6.1	58	22.49	120	80	6.1	0	0	2.81	97.0839	87	99	0.878788	5.6	1.57	3.84	73.2	0	0	6.43	1.0288
228	5.9	1	7.3	60	27.55	115	80	3.71	1	0	1.33	96.5475	89	98	0.908163	5.1	1.23	1.83	71.7	0	0	18.61	4.87996
306	4.6	1	3.5	60	24.91	200	105	3.48	1	1	1.03	98.8525	84	97	0.865979	5.3	0.96	1.88	67.7	1	0	3.88	0.793244
392	4.9	1	5.2	61	24.39	135	100	5.53	1	1	1.2	95.3275	112	100	1.12	5.4	1.34	3.47	72.7	0	0	5.13	1.1172
351	4.6	1	7.3	61	24.74	150	90	4.49	1	1	0.8	85.1632	94	103	0.912621	5.9	1.25	2.51	84.7	0	0	6.44	1.31662
253	4.3	1	7.3	62	24.22	130	80	4.95	1	0	1.83	100.596	76	94	0.808511	5.6	1.55	2.67	62.7	0	0	8.85	1.69133
336	5.7	1	5.3	66	26.3	150	100	5.91	0	0	1.38	92.5628	98	107	0.915888	5.8	1.86	3.34	71.7	0	0	13.98	3.5416
401	5.3	1	5	68	25.1	160	90	6.07	0	1	0.8	95.8191	86	107	0.803738	5.7	0.96	4.41	63.7	1	0	7.51	1.76902
326	4.7	1	6.2	60	22.98	140	80	5.27	0	0	1.34	98.2586	101	109	0.926606	4.9	1.1	3.45	68.7	0	0	7.8	1.62933
205	5.1	1	4.8	61	22.84	110	80	4.11	1	0	0.72	78.4	85	97	0.876289	5.9	1.41	2	90.7	0	0	5.44	1.23307
249	5.3	1	6	62	20.96	110	80	4.41	0	0	1.3	84.5671	81	92	0.880435	5.4	1.56	2.13	84.7	0	0	4.6	1.08356
140	5	1	6.2	63	20.37	130	80	3.71	1	0	0.44	95.0815	90	105	0.857143	5.9	1.37	1.69	70.7	0	0	10.86	2.41333
388	5.1	1	7.3	63	21.47	120	82	5	1	0	0.95	91.951	88	103	0.854369	5.7	1.26	3	76.7	0	0	8.22	1.8632
304	5	1	4.1	63	22.41	130	80	5.02	1	0	1.6	103.363	96	112	0.857143	6.1	1.42	2.86	57.7	0	0	7.33	1.62889
318	4.1	1	6.3	67	22.66	145	90	4.89	0	1	1.77	88.9286	89	101	0.881188	5.3	1.1	3.05	77.7	0	0	2.97	0.5412
319	5.9	1	5.2	70	24.91	210	110	5.2	1	0	2.24	89.5379	91	100	0.91	5.6	1.38	3.1	72.6	1	0	6.3	1.652
251	5.4	1	6.9	70	25.39	140	80	3.87	0	0	2.78	90.5192	91	95	0.957895	6.1	1.13	2.05	70.7	0	0	9.43	2.2632
308	5.4	1	6.6	75	25.56	120	69	4.32	1	1	0.5	89.5123	106	110	0.963636	5.4	1.02	2.59	66.7	0	0	11.39	2.7336
478	5.1	1	6.5	79	26.67	120	60	5.87	0	0	0.91	84.0049	78	92	0.847826	5.3	1.33	3.81	72.7	0	0	8	1.81333
422	5.1	1	6.5	71	23.03	125	80	7.12	0	0	1.36	89.3682	95	104	0.913462	5.7	5.22	1.32	71.7	0	1	6.87	1.5572
340	5.3	1	6.3	71	21.97	140	90	4.67	1	0	1.1	91.5017	93	99	0.939394	5.6	1.17	2.77	67.7	0	0	10.16	2.39324
217	5.6	1	7.4	73	22.31	160	100	6.07	0	0	1.23	87.1306	100	106	0.943396	5.9	2.53	2.84	73.7	1	0	10.82	2.69298
435	5.1	1	7	73	23.15	230	110	5.97	0	0	1.38	87.1306	82	90	0.911111	5.7	1.55	3.73	73.7	1	0	3.53	0.800133
271	5.5	1	7	73	19.92	140	70	5.49	1	0	1.32	84.2541	74	89	0.831461	6.1	2.34	2.44	79.7	0	0	3.7	0.904444
433	4.6	1	7	74	22.58	120	70	4.76	0	0	1.61	86.0428	89	97	0.917526	5.4	1.17	2.86	74.7	0	0	2.46	0.502933
303	4.5	1	4.7	75	21.22	145	85	4.27	0	0	0.75	85.6766	90	103	0.873786	5.2	1.61	1.96	74.2	0	0	3.81	0.762
395	5.2	1	6.8	76	21.85	130	80	3.56	1	0	3.79	90.0048	97	101	0.960396	5.2	0.38	2.53	64.7	0	0	6.75	1.56
359	5.2	1	4.7	22	29.75	125	90	4.86	1	0	2.18	121.478	89	98	0.908163	6.4	1.3	2.83	78.5	0	0	2.23	0.515378
516	5.8	1	6.6	26	29.04	130	70	5.42	1	0	5.06	130.4	70	84	0.833333	5.7	1.7	3	61.7	0	0	17.1	4.408
530	5.4	1	5.4	21	27.72	130	90	4	0	0	1.7	119.587	101	108	0.935185	5.1	1.34	1.95	80.7	0	0	4.99	1.1976
322	5.9	1	6.7	25	25.25	125	85	4.59	0	0	2.88	95.2178	97	109	0.889908	5	1.8	2.05	95.2	0	0	4.9	1.28489
199	4.8	1	6.5	26	26.73	130	80	4.31	0	0	2.9	87.2948	102	112	0.910714	5.6	1.15	2.45	101.7	0	0	4.21	0.898133
427	5.9	1	5.7	27	24.22	140	70	6.27	1	1	2.51	121.044	79	93	0.849462	5.2	1.67	3.93	72.7	0	0	5.6	1.46844
341	5.2	1	6.4	28	27.68	120	80	5.65	1	0	1.29	118.864	94	101	0.930693	5.3	1.28	3.64	74.7	0	0	6.41	1.48142
383	4.8	1	6.6	33	24.49	132	78	5.9	1	0	2.72	120.979	74	90	0.822222	4.7	1.58	3.6	65.7	0	0	2.83	0.603733
254	4.4	1	6.9	33	24	110	85	4.93	1	0	0.52	118.637	100	101	0.990099	5.5	1.27	2.92	68.9	0	0	4.9	0.958222
315	5.9	1	6.3	34	25.4	120	90	4.3	0	0	2.4	73.2811	82	98	0.836735	5.7	2.14	1.45	112.2	0	0	19.51	5.11596
367	4.8	1	5.7	37	26.77	125	90	4.71	0	0	2.3	83.3735	97	102	0.95098	5.8	1.16	2.82	99.1	0	0	3.26	0.695467
435	5.4	1	5.5	39	24.16	130	84	5.93	0	1	1.39	94.1309	103	110	0.936364	5.6	1.74	3.48	88.6	0	0	6.33	1.5192
411	3.4	1	7.4	34	21.79	110	75	4.55	0	0	2.53	120.892	77	92	0.836957	5.1	1.3	2.51	64.7	0	0	13.07	1.97502
281	5.1	1	6.8	36	20.23	120	85	5.09	1	1	1.19	112.183	79	95	0.831579	5	1.04	3.32	75	0	0	3.38	0.766133
350	4.6	1	6.5	38	23.94	120	86	5.73	1	0	1.31	112.683	86	96	0.895833	4.9	1.21	3.78	71.7	0	0	7.64	1.56196
397	5.2	1	6.9	40	28.28	120	80	5.58	0	0	1.47	117.408	87	97	0.896907	5.5	1.09	3.76	62.7	0	0	7.91	1.82809
516	5.4	1	6.9	40	25.76	160	111	5.05	1	1	5.92	111.111	90	104	0.865385	6.2	1.27	3.05	71.7	1	0	6.78	1.6272
232	4.3	1	5.4	40	24.57	115	70	3.22	1	0	0.86	114.461	103	108	0.953704	5.7	1.1	1.42	66.7	0	0	4.26	0.814133
471	4.3	1	6.7	41	24.34	115	85	4.09	1	0	2.3	107.318	82	99	0.828283	5.6	1.12	2.27	76.7	0	0	10.21	1.95124
269	5.4	1	5.6	42	25.65	120	80	5.11	1	0	3.06	108.939	89	98	0.908163	4.8	1.65	2.73	72.7	0	0	6.83	1.6392
370	4.4	1	7.2	42	25.51	120	70	4.01	1	0	0.66	117.323	101	107	0.943925	5.9	1.32	1.98	60.7	0	0	13.28	2.59698
372	5.1	1	6.9	44	24.45	180	120	4.35	1	1	0.36	104.522	83	98	0.846939	5.3	1.19	2.44	77.7	1	0	5.63	1.27613
723	3.5	1	5.5	44	26.06	140	90	5.97	0	0	1.06	97.3534	90	101	0.891089	6	1.5	3.79	83.7	0	0	22.27	3.46422
340	4.5	1	7.6	45	26.89	110	70	4.15	0	0	0.72	93.951	95	104	0.913462	5.4	1.29	2.17	85.7	0	0	1.22	0.244
391	4.8	1	6.9	45	25.71	110	80	5.97	0	1	0.8	119.008	80	94	0.851064	5.7	1.53	3.75	55.7	0	0	20.82	4.4416
450	4.6	1	6.9	46	25.25	160	95	6.42	0	1	3.87	111.119	79	100	0.79	5.8	1.65	4.19	64.7	1	0	3.88	0.793244
320	5.5	1	5.5	46	25.8	130	80	4.53	1	0	2.7	100.326	91	94	0.968085	5.2	1.06	2.73	80.7	0	0	10.89	2.662
364	4.9	1	7.6	46	24.51	100	70	4.33	1	1	1.11	104.745	79	94	0.840426	5.2	1.19	2.43	74.7	0	0	12.54	2.73093
298	5.2	1	6.2	40	23.1	130	86	4.16	0	0	0.93	118.186	87	100	0.87	5.1	1.14	2.33	61.7	0	0	6.58	1.52071
278	5.9	1	7	46	23.94	180	115	5.95	1	0	1.63	114.539	82	90	0.911111	6.1	1.56	3.68	60.1	1	0	5.23	1.37142
405	5.4	1	6.4	48	22.46	140	90	4.43	1	1	0.79	104.443	101	115	0.878261	5.3	1.57	2.14	72.7	0	0	15.62	3.7488
331	4.9	1	6	50	25.34	120	80	5.53	0	0	1.31	102.409	81	96	0.84375	5.6	2.72	2.09	73.7	0	0	7.56	1.6464
348	3.9	1	5.7	51	24.21	140	100	6.12	0	0	8.14	111.662	98	103	0.951456	5.6	1.97	3.45	58.7	0	0	2.89	0.500933
310	5.6	1	6.3	54	25.83	110	70	4.26	1	1	1.31	98.4817	84	95	0.884211	5.4	1.09	2.47	75.7	0	0	6.15	1.53067
394	5.3	1	4.8	54	24.91	130	70	6.25	1	1	2	94.8437	89	93	0.956989	5.3	2.07	3.5	80.7	0	0	11.59	2.73009
225	4.7	1	4.8	55	26.03	120	85	3.18	0	0	0.62	82.6556	86	97	0.886598	5.4	1.33	1.16	89.9	0	0	0.67	0.139956
407	5.2	1	5.7	56	27.43	108	80	4.66	1	0	4.82	93.5205	108	118	0.915254	4.9	1.21	2.72	80.7	0	0	2.31	0.533867
335	5.6	1	5.6	58	25.06	170	110	5.46	0	0	1	74.2886	93	95	0.978947	5.2	1.09	3.64	96.5	1	0	8.84	2.20018
369	3.8	1	7.7	58	24.8	130	80	4.51	1	0	2.11	82.3698	83	94	0.882979	5.6	1.65	2.13	88.6	0	0	3.68	0.621511
467	3.7	1	6	50	22.95	110	75	5.49	1	0	1.58	84.1371	86	100	0.86	5.2	1.45	3.32	91.2	0	0	15.58	2.56204
497	5.6	1	6	52	23.39	120	90	6.53	1	0	1.36	81.4493	91	100	0.91	5.8	1.16	4.83	92.6	0	0	5.03	1.25191
295	4.9	1	6.1	56	21.8	110	80	4.64	0	0	1.37	91.5959	92	105	0.87619	5.6	1.58	2.32	82.1	0	0	7.59	1.65293
331	4.5	1	5.4	56	22.49	160	100	5.34	0	0	1.24	95.569	88	107	0.82243	5	0.97	3.65	78.7	1	0	5.62	1.124
274	5.4	1	6.1	58	20.55	150	100	4.9	0	0	0.83	79.5393	83	95	0.873684	5.6	1.17	2.99	91.2	0	0	3.41	0.8184
405	4.7	1	6.7	60	27.1	120	80	4.47	0	0	1.8	60.2038	93	105	0.885714	5	1.13	2.61	113.5	0	0	2.8	0.584889
489	4.8	1	5.3	60	24.91	130	80	6.43	0	1	1.03	93.4107	94	100	0.94	5.1	1.76	4.1	77.7	0	0	5.46	1.1648
357	3.6	1	5.4	61	24.54	130	90	5.25	1	0	0.78	96.9929	102	109	0.93578	5.3	1.36	3.18	69.7	0	0	3.36	0.5376
421	3.8	1	6.8	64	24.45	150	110	4.41	0	1	1.2	88.4099	88	97	0.907216	5	1.34	2.36	80.7	0	0	8.89	1.50142
255	5.6	1	4.7	64	24.38	90	60	4.37	1	0	0.82	94.4159	85	104	0.817308	5.4	1.41	2.24	70.7	0	0	3.3	0.821333
393	4.9	1	7	64	24.54	135	80	3.93	0	0	0.74	96.1136	89	100	0.89	5.4	1.29	1.94	67.7	0	0	5.8	1.26311
323	5.8	1	5.8	69	26.37	160	90	3.78	0	0	2.28	73.6247	96	108	0.888889	6.2	0.54	2.58	91.2	1	0	12.85	3.31244
293	4.8	1	7.4	67	23.41	160	100	4.73	0	0	1.28	92.8764	103	111	0.927928	5.1	1.11	2.89	69.9	1	0	1.41	0.3008
295	5.3	1	7.6	76	24.16	110	80	4.91	1	0	0.54	77.9325	76	93	0.817204	5.4	1.1	3.07	83.5	0	0	0.42	0.0989333
450	5.8	1	7.4	71	23.94	150	100	6.25	1	1	2.08	83.1685	88	95	0.926316	5.6	1.83	3.74	81.5	0	0	11.69	3.01342
619	5.5	1	4.4	75	22.41	150	110	9.03	0	0	3.33	87.1716	97	108	0.898148	5.8	1.18	7.34	71.1	0	1	9.64	2.35644
294	5.1	1	7.1	75	19.23	90	60	4.17	1	0	0.98	82.7327	81	88	0.920455	5.9	1	2.48	80	0	0	3.62	0.820533
481	6	1	7.4	20	24.15	110	70	4.3	0	0	1.34	110.724	79	90	0.877778	5.5	1.18	2.41	86.5	0	0	20.46	5.456
324	5.2	1	7.1	22	27.08	130	78	3.94	0	0	0.59	115.161	105	110	0.954545	6	1.29	1.94	82.8	0	0	2.66	0.614756
351	5.3	1	7.7	26	27.41	125	80	4.02	0	1	0.74	110.028	76	90	0.844444	5	1.32	1.99	84	0	0	7.13	1.67951
398	5.4	1	7	26	24.49	130	85	4.35	1	0	1.89	100.014	85	92	0.923913	5.3	1.39	2.25	90.9	0	0	9.21	2.2104
307	5.7	1	6.4	29	25.56	130	80	5.24	0	0	3.65	100.174	93	103	0.902913	5.5	1.36	3.17	89.2	0	0	2.92	0.739733
460	3.6	1	6.9	38	29.38	130	90	3.7	0	0	3.41	109.747	80	93	0.860215	6	1.48	1.57	76.5	0	0	0.63	0.1008
330	5.1	1	6.8	31	24.26	110	70	5.1	0	0	1.42	119.49	83	94	0.882979	4.9	1.25	3.12	70.1	0	0	7.14	1.6184
457	5.1	1	6.9	33	26.57	110	80	5.4	0	0	2.56	120.491	109	113	0.964602	5.6	1.45	3.23	66.3	0	0	17.94	4.0664
374	5.4	1	7.5	35	26.85	110	80	4.25	0	0	1.25	115.048	84	99	0.848485	5.4	1.24	2.31	71.8	0	0	11.27	2.7048
347	5.6	1	5.2	35	25.8	140	90	5.14	0	0	1.01	118.617	77	97	0.793814	5.5	1.13	3.28	66.6	0	0	3.77	0.938311
386	5.7	1	6.9	36	27.25	130	80	5.87	0	0	1.45	114.682	95	105	0.904762	4.8	1.41	3.73	71.1	0	0	9.28	2.35093
269	4.8	1	7.1	37	26.23	130	85	5.52	0	0	3.87	109.062	96	104	0.923077	6.2	1.3	3.5	79	0	0	1.94	0.413867
379	5.6	1	7.5	39	26.15	130	85	3.84	0	0	3.43	102.311	102	103	0.990291	5.4	1.18	1.98	82.7	0	0	7.46	1.85671
380	5.9	1	5	39	24.73	120	80	4.67	0	0	0.79	113.015	78	94	0.829787	5.8	0.88	3.06	70	0	0	21.5	5.63778
351	5.4	1	7	39	25.97	120	85	4.46	0	0	1.42	125.373	89	101	0.881188	5.3	1.25	2.48	54.4	0	0	14.47	3.4728
400	5.5	1	4.7	36	21.6	120	80	4.26	0	0	2.97	116.701	86	98	0.877551	5.7	1.73	1.83	68.1	0	0	8.37	2.046
535	5.7	1	7.5	36	22.84	150	80	7.15	0	0	2.94	116.498	95	105	0.904762	6.1	1.94	4.65	68.4	0	1	9.21	2.3332
311	5.4	1	6	38	21.6	100	70	4.07	0	0	0.77	117.361	102	106	0.962264	4.9	1.48	1.9	64.9	0	0	3.27	0.7848
345	4.9	1	5.5	38	21.97	110	70	5.1	0	0	0.57	114.053	93	97	0.958763	5.9	1.99	2.38	69.6	0	0	4.52	0.984356
199	5.2	1	5.3	49	28.93	140	85	4.16	0	0	0.82	84.9763	100	118	0.847458	6	1.66	1.81	91	0	0	9.5	2.19556
345	5.1	1	7.4	40	25	120	90	5.16	0	0	1.91	113.118	102	114	0.894737	5.9	1.13	3.31	68.6	0	0	6.55	1.48467
366	5.6	1	5.2	40	25.4	140	100	5.18	1	0	1.77	104.757	108	113	0.955752	5.5	1.11	3.35	80.6	0	0	5.47	1.36142
312	4.8	1	5.5	41	27.22	130	80	4.66	0	0	1.11	88.6449	97	107	0.906542	5.7	1.62	2.31	92	0	0	7.75	1.65333
388	5.1	1	4.6	42	26.77	175	140	4.29	0	1	3.62	111.68	92	105	0.87619	5.4	1.11	2.47	68.4	1	0	9.58	2.17147
328	4.8	1	7.2	43	27.13	120	80	4.74	0	1	1.02	113.006	98	105	0.933333	5.5	1.29	2.72	65.4	0	0	2.4	0.512
315	5	1	6.2	45	27.99	140	90	3.3	0	0	1.47	103.038	98	107	0.915888	5.2	0.74	1.91	79.1	0	0	5.82	1.29333
388	5.7	1	6.9	46	24.93	140	85	6.3	0	0	10.49	100.567	88	96	0.916667	6.4	1.44	4.21	80.5	0	0	6.47	1.63907
262	5.3	1	6.6	46	26.89	145	95	4.81	0	0	0.8	99.4033	107	111	0.963964	5.7	1.91	2.17	81.3	0	0	4.37	1.02938
413	4.4	1	7.1	47	26.26	120	90	6.62	1	0	1.35	104.183	104	112	0.928571	5.5	1.67	4.4	74.4	0	0	10.05	1.96533
244	3.8	1	6.8	47	24.96	130	80	4.65	1	0	1.15	104.389	74	89	0.831461	5.8	1.7	2.21	74	0	0	2.45	0.413778
278	5.4	1	7.5	47	25.77	135	90	6.5	1	0	2.41	96.2024	106	107	0.990654	5.3	1.35	4.64	83.1	0	0	1.94	0.4656
321	4.8	1	6.5	48	25.06	155	90	6.12	1	1	3.75	104.907	93	100	0.93	5.9	1.87	3.55	71.9	0	0	8.42	1.79627
412	3.7	1	6.9	48	26.26	130	80	5.1	1	1	2.5	106.889	96	106	0.90566	5.6	1.94	2.43	68.7	0	0	7.45	1.22511
488	4.8	1	5.3	49	26.89	130	85	5.85	1	0	1.11	104.22	75	91	0.824176	5.7	1.82	3.3	71.8	0	0	17.8	3.79733
386	5.4	1	6.3	40	23.05	120	80	4.4	0	1	0.93	106.886	89	96	0.927083	4.6	1.44	2.24	78.8	0	0	5.77	1.3848
372	5.9	1	6.8	40	21.47	120	80	3.68	1	1	3.96	82.5515	80	90	0.888889	5.7	1.07	1.97	98.2	0	0	3.2	0.839111
307	5.5	1	5.4	41	22.4	110	80	4.76	1	0	1.8	92.3782	99	105	0.942857	5.1	1.48	2.55	88.9	0	0	9.78	2.39067
368	5.1	1	6.4	42	23.89	158	105	4.65	0	1	1.73	115.613	87	96	0.90625	5.2	1.24	2.68	62.9	0	0	8.18	1.85413
305	4.7	1	6.9	43	19.84	120	80	4.76	0	0	0.89	92.6911	90	98	0.918367	6.2	1.88	2.15	87.7	0	0	4.45	0.929556
294	4.9	1	5.3	46	22.72	140	95	4.82	1	0	1.27	91.7922	97	107	0.906542	5.4	1.05	3.05	86.9	0	0	2.88	0.6272
394	3.7	1	7.6	49	23.62	110	85	9.16	1	0	1.22	91.4353	96	105	0.914286	5.5	6.43	2.21	85.6	0	1	5.38	0.884711
349	5.9	1	7	49	22.13	120	70	4.89	1	1	1.2	127.999	89	102	0.872549	5.1	1.73	2.43	43.6	0	0	19.62	5.1448
298	5.4	1	4.8	49	19.75	130	90	4.66	1	0	0.87	93.7713	88	99	0.888889	5.2	1.17	2.76	83.9	0	0	7.45	1.788
279	5.3	1	5.6	50	27.25	130	70	3.85	0	0	2.42	78.497	105	105	1	5.4	1.16	2.01	96.6	0	0	3.87	0.9116
390	5.7	1	5.1	51	25.31	130	80	4.1	0	0	2.76	102.32	100	110	0.909091	5.9	0.99	2.42	72.6	0	0	9.87	2.5004
363	5.3	1	6.2	52	26.29	130	85	5.14	0	0	4.98	78.7894	95	102	0.931373	5.9	1.76	2.65	95.2	0	0	2.18	0.513511
320	5	1	5.9	52	25.91	120	80	4.07	0	0	0.7	101.537	75	91	0.824176	5.7	1.24	2.14	72.7	0	0	15.13	3.36222
377	5.4	1	6.1	55	26.18	140	90	5.79	1	1	1.26	87.3248	99	2	49.5	5.9	1.51	3.53	85.9	0	0	7.13	1.7112
298	5.9	1	6.3	56	25.99	140	90	4.22	0	0	0.6	81.4444	90	101	0.891089	5	1.07	2.45	90.5	0	0	10.76	2.82151
472	5.6	1	7.7	57	24.49	140	95	5.08	0	1	2.96	96.1948	79	95	0.831579	5.5	1.55	2.8	76.1	0	0	17.4	4.33067
343	5.7	1	6.3	58	26.72	130	80	7.25	1	0	6.92	98.1953	79	92	0.858696	5.7	2.09	4.59	71.2	0	1	12.21	3.0932
317	5.2	1	3.5	50	21.01	130	90	5.22	1	0	0.97	84.2939	76	92	0.826087	5.7	1.17	3.33	91.1	0	0	7.72	1.78418
347	3.5	1	4.3	51	20.96	130	90	4.72	1	1	1.56	98.5769	85	95	0.894737	5.8	1.25	2.74	79.5	0	0	4.78	0.743556
266	5.2	1	6.5	54	23.77	110	80	4.85	1	0	2.22	90.5884	91	98	0.928571	5.9	1.39	2.74	83.8	0	0	4.23	0.9776
297	4.9	1	7.1	59	23.59	180	100	4.4	0	1	0.76	92.7221	75	89	0.842697	5	1.29	2.4	79.9	1	0	2.59	0.564044
432	5.6	1	4.7	61	25.15	130	100	4.16	1	1	1.18	95.483	80	92	0.869565	5.5	0.91	2.56	72.4	0	0	11.49	2.85973
312	5.2	1	5.8	62	26.85	110	70	4.6	1	1	0.85	79.5201	83	99	0.838384	5.4	0.98	2.88	89.1	0	0	7.61	1.75876
429	5.3	1	6.7	62	24.77	140	90	5.03	0	1	1.71	87.5644	83	90	0.922222	5	1.82	2.47	82.3	0	0	3.11	0.732578
302	5.4	1	5.9	64	27.22	170	110	4.61	1	1	0.66	93.8944	108	104	1.03846	5.7	1.89	1.98	71.7	1	0	7.33	1.7592
265	4	1	7.4	65	26.72	150	96	5.79	1	0	0.67	91.2931	79	97	0.814433	5.3	1.99	3.06	75.4	0	0	3.13	0.556444
325	5.5	1	7.3	65	27.24	115	80	6.6	0	0	2.43	94.9414	85	96	0.885417	5.6	1.36	4.7	68.6	0	0	1.37	0.334889
241	5.2	1	6.9	67	24.51	158	95	5.72	0	0	1.72	88.4724	72	94	0.765957	5.3	1.17	3.81	78.7	0	0	0.96	0.221867
421	5.3	1	6.1	67	23.94	136	86	5.1	0	1	1.33	92.1245	90	103	0.873786	6	1.41	2.96	71.3	0	0	7.1	1.67244
325	3.5	1	5.1	68	20.66	130	78	5.74	0	0	1.75	66.577	81	96	0.84375	5.5	1.87	3.14	99.7	0	0	3.48	0.541333
244	5.2	1	5.1	69	22.15	125	80	3.78	1	0	1.74	81.4592	97	107	0.906542	5.6	1.22	1.9	83.9	0	0	4.61	1.06542
396	5.8	1	7.2	72	27.12	170	80	5.43	1	1	1.68	78.3643	88	98	0.897959	5.3	1.35	3.35	85.1	1	0	11.86	3.05724
402	5.2	1	7.1	74	26.57	140	90	4.76	1	1	0.71	94.1346	78	90	0.866667	5.7	1.77	2.26	60	0	0	10.62	2.4544
463	6	1	4.8	76	25.56	140	90	5.2	0	0	1.11	88.3382	85	97	0.876289	5.5	1.35	3.13	67.7	0	0	18.4	4.90667
390	4.3	1	5.7	71	21.22	110	75	3.3	0	0	0.86	78.0389	79	104	0.759615	4.7	1.12	1.54	85.9	0	0	9.91	1.89391
466	5.4	1	7.4	79	22.43	190	100	4.94	0	0	0.97	90.4823	101	105	0.961905	4.9	1.42	2.78	60.7	1	0	12.62	3.0288
444	5	1	5.4	25	29.35	150	80	4.07	0	0	2	120.821	102	108	0.944444	5.1	1	2.38	75.6	0	0	2.47	0.548889
398	5.2	1	6.9	26	29.7	140	88	4.62	0	0	1.31	95.8371	81	89	0.910112	4.9	1.45	2.43	94.1	0	0	7.86	1.81653
293	5.1	1	7.4	21	27.4	135	95	3.34	1	0	2.05	128.577	87	98	0.887755	5.4	1.31	1.41	69.5	0	0	2.46	0.5576
333	4.9	1	6.8	27	26.3	145	85	4.5	0	0	1.27	123.566	93	102	0.911765	5.8	1.28	2.49	69.1	0	0	7.55	1.64422
364	5.3	1	7.2	31	26.45	140	90	6.61	0	0	4.36	122.116	70	91	0.769231	6	2.43	3.63	66.5	0	0	8.5	2.00222
269	3.7	1	7.2	32	24.93	120	80	5.39	1	1	1.72	112.126	91	102	0.892157	5.2	1.33	3.33	79.8	0	0	0.11	0.0180889
489	5.8	1	5.8	33	24.84	125	90	4.84	0	0	0.88	114.457	88	97	0.907216	5.6	1.62	2.5	75.2	0	0	13.38	3.44907
358	4.7	1	5.3	35	26.49	122	90	4.59	0	1	0.89	112.034	72	87	0.827586	5.3	1.51	2.34	76.5	0	0	2.57	0.536844
386	4.8	1	5.8	39	26.67	110	80	3.95	0	0	2.35	112.876	91	104	0.875	5.4	1.09	2.14	70.2	0	0	6.01	1.28213
553	5.3	1	6.8	43	30.12	130	75	7.04	0	0	11.96	109.869	95	103	0.92233	5.2	1.35	5.12	70	0	1	16.07	3.78538
332	4.9	1	5.6	49	28.04	155	105	5.11	0	0	0.65	111.13	85	94	0.904255	6.1	1.14	3.24	61.5	0	0	4.07	0.886356
313	3.9	1	4.6	41	25.21	120	80	4.11	1	1	1	99.1533	91	103	0.883495	5.4	1.13	2.29	83.9	0	0	4.07	0.705467
429	5.2	1	7.6	42	25.47	120	70	5.99	1	1	1.9	100.261	106	115	0.921739	5.4	1.82	3.48	82.6	0	0	12.4	2.86578
475	3.5	1	6.7	42	27.05	120	80	4.49	0	0	2.64	118.687	85	100	0.85	5.1	1.05	2.71	59	0	0	3.23	0.502444
444	3.4	1	6.3	43	26.89	105	70	4.79	1	0	1.57	104.812	99	109	0.908257	5.7	1.65	2.42	78.5	0	0	3.36	0.507733
413	4.6	1	6.7	44	25.95	130	90	4.64	1	1	1.04	86.2356	92	105	0.87619	5.6	2.5	1.4	92.5	0	0	9.51	1.94427
652	5.8	1	6.4	44	27.22	110	70	5	1	0	2.46	103.071	86	101	0.851485	5.2	1.58	2.68	79.8	0	0	16.9	4.35644
335	5.3	1	5.4	44	24.45	130	90	4.74	1	0	0.86	104.059	97	110	0.881818	4.8	1.3	2.71	78.5	0	0	8.57	2.01871
382	4.9	1	5.4	45	24.96	150	95	3.34	0	0	0.83	114.141	87	102	0.852941	5	1.27	1.45	61.7	0	0	11.02	2.39991
384	5.7	1	5.5	45	24.51	150	100	6.32	0	0	3.63	113.513	92	96	0.958333	5.4	3.53	2.14	62.5	0	0	4.93	1.24893
464	5.5	1	6.4	45	24.84	130	90	5.17	1	1	4.55	87.5612	80	94	0.851064	5.7	1.45	3	90.8	0	0	17.61	4.30467
315	5.1	1	7.4	46	26.83	110	70	3.86	0	0	0.56	108.083	103	102	1.0098	5.3	1.41	1.76	69.2	0	0	6.22	1.40987
323	5.9	1	6.6	46	27.68	130	80	4.71	1	1	1.58	102.693	84	94	0.893617	5.3	1.2	2.78	78.4	0	0	2.17	0.569022
278	5.8	1	4.9	46	27.61	132	90	6.36	1	0	0.71	84.3406	98	95	1.03158	6	1.95	3.79	93.2	0	0	2.9	0.747556
356	5.2	1	6.6	46	25.4	125	80	4.62	0	0	1.72	99.644	95	102	0.931373	5.4	1.37	2.51	81.2	0	0	4.19	0.968356
501	5.4	1	7.3	46	26.03	150	110	5.27	0	0	1.9	107.609	93	101	0.920792	5.1	1.79	2.77	70	0	0	16.05	3.852
359	5.8	1	6.8	47	25.82	130	80	5.79	0	0	2.79	85.1606	105	112	0.9375	5.1	1.69	3.36	91.9	0	0	6.94	1.78898
343	4.2	1	7.1	49	24.06	138	95	4.33	1	1	2.97	107.698	79	94	0.840426	6.1	1.58	2.04	66.3	0	0	2.82	0.5264
337	4.6	1	5.9	40	21.63	120	85	4.93	0	0	2.4	107.793	78	92	0.847826	5.1	1.31	2.89	77.2	0	0	2.86	0.584711
243	5.1	1	6.4	42	23.24	120	90	4.07	1	0	0.72	111.442	70	87	0.804598	5.5	1.27	2.11	68.8	0	0	10.99	2.49107
371	5.6	1	5.7	43	23.59	130	90	3.99	1	0	2	106.029	82	95	0.863158	5.5	1.29	1.99	76.3	0	0	6.63	1.65013
378	5.1	1	5.6	44	21.74	140	100	5.7	0	0	1.41	114.67	88	99	0.888889	5.3	2.19	2.77	62	0	0	4.61	1.04493
335	4.5	1	5.7	52	30.85	125	90	5.38	0	0	1.74	94.2322	79	93	0.849462	5.8	1.06	3.6	82.1	0	0	7.77	1.554
433	4.3	1	6.4	52	28.23	140	90	7.27	1	1	13.85	96.0917	78	98	0.795918	5.3	1.73	4.98	80.8	0	1	7.24	1.38364
351	5.6	1	5.7	51	25.95	115	85	4.63	1	0	0.9	103.269	81	92	0.880435	5.8	1.05	2.84	71	0	0	8.1	2.016
331	5.7	1	6	51	25.01	150	70	5.59	0	1	0.55	81.3408	80	92	0.869565	5	1.36	3.49	93.2	0	0	12.03	3.0476
432	5.2	1	7.5	51	24.09	140	95	4.51	1	0	2.48	109.299	93	109	0.853211	5	1.15	2.63	61.8	0	0	11.66	2.69476
226	3.6	1	4.5	53	24.01	120	85	5.52	0	1	1.03	97.1022	91	101	0.90099	5.7	1.12	3.68	79.6	0	0	3.49	0.5584
403	5	1	7.4	56	25.97	140	100	5.17	0	0	3.99	103.877	93	104	0.894231	5.1	1.91	2.54	64.3	0	0	6.97	1.54889
301	5.6	1	6.5	57	27.77	140	88	5.87	0	0	1.13	87.7728	85	96	0.885417	5.2	1.49	3.66	84.6	0	0	7.91	1.96871
290	6	1	6.7	59	24.86	130	85	3.89	1	0	0.87	78.2362	92	104	0.884615	5.6	0.96	2.23	91.9	0	0	3.61	0.962667
451	5.2	1	6.8	51	23.6	140	96	3.59	1	1	0.4	105.288	92	97	0.948454	5.5	1.24	1.69	67.7	0	0	9.07	2.09618
480	5.5	1	5.9	51	22.15	110	80	6.26	0	0	1.42	97.0628	102	107	0.953271	5.1	1.78	3.81	80.6	0	0	13.57	3.31711
293	5.1	1	6.8	53	22.86	130	90	4.84	0	0	1.07	102.125	91	105	0.866667	5.3	1.12	3	70.5	0	0	8.91	2.0196
328	3.8	1	7.4	53	23.88	130	80	4.51	0	0	1.53	72.6103	90	99	0.909091	4.6	0.88	2.9	101.2	0	0	6.35	1.07244
345	3.4	1	7	60	26.72	130	90	4.4	0	0	1.26	108.922	81	90	0.9	5.2	0.73	2.96	53.5	0	0	4.21	0.636178
235	5.3	1	7.7	60	26.5	100	75	6.08	0	0	1.18	85.6453	70	89	0.786517	6.1	1.64	3.74	84.8	0	0	6.84	1.6112
420	5.9	1	6.3	62	25.65	170	100	5.39	0	0	1.59	92.075	104	114	0.912281	5.5	1.07	3.59	77.8	1	0	18.04	4.73049
455	3.9	1	7.4	62	23.67	145	90	4.87	0	0	0.99	95.0057	97	107	0.906542	5.6	1.55	2.59	72.1	0	0	2.84	0.492267
246	5.2	1	6.5	68	22.84	150	80	3.97	1	0	0.34	90.5572	82	94	0.87234	5	1.36	1.89	73.1	0	0	2.49	0.575467
312	5.1	1	5	72	26.26	130	90	6.06	0	0	0.7	87.1959	94	99	0.949495	4.6	1.44	3.92	74.8	0	0	8.42	1.90853
306	5.3	1	6.4	75	25.65	140	80	5.52	0	0	1.28	74.1258	88	97	0.907216	5.4	1.37	3.43	87.6	0	0	6.98	1.64418
317	5.1	1	6.3	76	24.91	160	80	4.21	0	1	0.92	87.6807	77	89	0.865169	5.8	1.26	2.26	69	1	0	2.71	0.614267
335	5.9	1	6.2	70	23.31	130	80	5.16	0	0	1.36	90.1539	92	103	0.893204	5.3	1.26	3.18	71.4	0	0	7.19	1.88538
239	4.8	1	7	72	22.23	120	75	3.83	1	0	0.81	93.1576	94	100	0.94	5.8	1.11	2.04	63.7	0	0	0.24	0.0512
404	3.7	1	5.5	74	22.34	150	90	5.45	0	0	1.22	85.9807	88	102	0.862745	5	2.16	2.56	74.8	0	0	2.38	0.391378
340	5.7	1	5.7	76	23.03	180	80	4.74	0	0	1.43	85.2293	74	89	0.831461	5.2	1.22	2.79	73.9	1	0	18.73	4.74493
332	5.4	1	6.3	76	19.72	120	70	5.47	0	0	1.3	81.6447	99	112	0.883929	5.7	1.03	3.72	80.4	0	0	0.41	0.0984
299	5.8	1	5.2	79	22.95	110	68	3.89	0	0	1.24	57.2183	98	107	0.915888	5.5	1.05	2.15	106	0	0	7.49	1.93076
327	5.3	1	6	80	17.96	150	40	5.68	0	0	0.81	81.678	85	99	0.858586	5.3	1.42	3.53	76.5	0	0	8.73	2.0564
352	4.8	1	7.4	20	25	138	80	5.22	1	0	1.26	115.562	90	101	0.891089	6.2	1.76	2.74	83.5	0	0	4.57	0.974933
354	4.8	1	5.3	27	27.08	110	70	4.24	0	0	0.52	131.481	77	97	0.793814	5	1.16	2.38	59.4	0	0	8.62	1.83893
492	5.8	1	6.3	31	31.8	140	100	5.17	0	0	1.87	120.515	84	95	0.884211	4.9	1.52	2.93	68.6	0	0	13.97	3.60116
455	6	1	6.7	35	29.39	140	90	5.26	0	0	3.69	112.825	83	91	0.912088	5.2	1.44	3.11	75.2	0	0	14.4	3.84
309	5.1	1	6.8	36	29.06	120	80	3.35	0	0	1.18	111.548	97	109	0.889908	5.5	0.85	1.89	76	0	0	5.03	1.14013
441	4.8	1	5.6	36	29.03	158	100	4.49	0	0	1.89	108.414	81	90	0.9	5.7	1.58	2.18	80.2	0	0	4.4	0.938667
299	5.4	1	6.8	38	28.41	140	90	4.4	1	0	2.62	114.259	91	102	0.892157	5.8	1.06	2.63	69.3	0	0	3.7	0.888
366	5.4	1	6.7	32	27.47	145	100	4.05	0	0	1.02	107.692	89	95	0.936842	4.9	0.87	2.49	82.6	0	0	6.19	1.4856
487	5.3	1	5.9	33	27.68	125	100	5.35	0	0	2.2	115.043	71	84	0.845238	5.8	2.26	2.37	74.3	0	0	6.53	1.53818
354	5.3	1	7	34	24.93	130	100	4.03	1	1	7.02	86.5072	102	103	0.990291	5	1.08	2.25	97.8	0	0	5.22	1.2296
306	4.6	1	5.1	35	27.06	120	80	5.34	1	0	2.94	115.467	89	104	0.855769	5.6	1.41	3.21	71.1	0	0	4.03	0.823911
361	5.7	1	6.3	36	27.66	145	95	4.41	1	0	3.54	97.9695	89	96	0.927083	5.5	1.18	2.52	87.2	0	0	16.18	4.09893
276	5.8	1	7.7	40	26.49	140	90	4.45	1	1	1.94	111.887	84	87	0.965517	6	1.72	2	70.5	0	0	14.61	3.76613
390	5.1	1	5.2	40	25.69	120	85	5.51	0	0	2.54	125.791	88	99	0.888889	5.3	0.79	4	53	0	0	3.31	0.750267
321	5.9	1	3.9	40	25.1	120	80	4.62	0	0	0.96	93.5542	101	106	0.95283	5.4	1.4	2.48	88.5	0	0	4.92	1.29013
426	3.9	1	7.4	41	27.36	110	70	5.53	0	0	4.35	93.6332	89	97	0.917526	5.9	1.16	3.66	88	0	0	7.38	1.2792
413	3.7	1	5.7	41	24.96	110	85	6.94	1	1	2.52	81.3045	77	96	0.802083	5.8	1.43	4.84	98.9	0	0	4.01	0.659422
394	5.9	1	7.2	42	27.1	110	70	4.52	1	0	1.18	103.996	99	100	0.99	5.5	1.15	2.64	80.2	0	0	4.33	1.13542
506	6	1	4.8	46	26.12	140	100	6.15	0	1	9.07	105.518	84	90	0.933333	5.6	2.55	2.91	73.4	0	0	14.8	3.94667
303	4.9	1	6	46	24.52	142	80	3.32	0	0	2.54	76.7793	103	103	1	5.2	0.85	1.85	100.7	0	0	8.79	1.91427
368	5.1	1	6.6	47	26.03	135	80	4.88	0	0	2.69	98.945	85	96	0.885417	5.6	1.61	2.54	81.2	0	0	5.88	1.3328
342	5.9	1	6.2	48	27.1	140	90	5.35	0	0	0.76	114.873	85	103	0.825243	5.6	1.45	3.18	57.7	0	0	4.59	1.2036
317	4.8	1	7.3	49	24.62	150	80	5.62	0	0	1.19	107.695	83	96	0.864583	5.4	1.39	3.49	66.3	0	0	7.48	1.59573
201	4.4	1	6.3	41	18.41	110	70	3.68	0	0	0.75	96.6063	99	108	0.916667	5.4	1.19	1.85	85.7	0	0	4.13	0.807644
450	5.6	1	6.1	44	23.57	120	85	6.74	0	0	2.65	96.5453	90	97	0.927835	5.2	1.02	5.15	84.3	0	0	5.48	1.36391
545	5.8	1	7.4	48	23.67	155	100	5.46	1	1	1.5	82.762	84	100	0.84	5.7	1.25	3.48	93.5	0	0	8.09	2.08542
331	5.7	1	6.9	52	25.56	135	85	3.62	0	0	0.58	112.946	101	102	0.990196	4.9	1.06	1.92	56.1	0	0	3.46	0.876533
437	5.7	1	5.6	52	27.25	140	100	4.24	0	0	1.27	94.4858	77	93	0.827957	5.5	1.46	2.08	81.9	0	0	11.21	2.83987
236	5.1	1	5.2	54	27.4	135	90	4.03	0	0	0.48	94.1782	87	92	0.945652	5.3	1.1	2.23	81.2	0	0	4.39	0.995067
369	5.7	1	7.3	54	27.55	165	95	5.2	0	1	1.21	86.4217	90	100	0.9	5.8	1.73	2.75	87.2	1	0	13.24	3.35413
384	4.6	1	7.3	54	26.85	130	80	5.89	1	0	2.13	100.459	79	94	0.840426	5.6	1.44	3.73	72.1	0	0	3.85	0.787111
197	5.3	1	6.2	54	25.53	116	88	3.97	1	0	0.72	99.962	77	94	0.819149	6.1	1.32	1.93	73	0	0	1.78	0.419289
351	5.6	1	6.6	55	26.22	150	95	4.36	0	0	1.73	99.3784	70	90	0.777778	5.1	1.22	2.42	72.8	0	0	9.13	2.27236
366	3.1	1	7	56	26.61	160	100	5.34	1	1	1.14	103.976	103	101	1.0198	5.4	1.54	3.08	64.1	1	0	4.39	0.604844
367	5	1	7.2	56	25.91	140	90	5.45	0	0	2.94	80.1074	115	118	0.974576	5.8	1.2	3.53	91.7	0	0	8.03	1.78444
278	5.6	1	6.8	56	25.4	130	90	3.54	1	0	1.69	96.0217	86	97	0.886598	5.5	1.12	1.77	77.8	0	0	7.66	1.90649
350	5.9	1	6.6	57	25.46	110	80	5.95	1	0	2.88	94.9027	79	96	0.822917	5.8	1.48	3.76	78.7	0	0	7.35	1.92733
374	4.8	1	4.8	57	27.73	100	80	4.13	0	0	1.92	96.4347	96	103	0.932039	5.7	1.48	1.96	75.7	0	0	5.22	1.1136
303	5.7	1	6.5	58	24.58	135	85	5.01	1	0	1.08	90.7287	89	99	0.89899	5.7	1.68	2.59	81.8	0	0	6.62	1.67707
317	4	1	6.8	58	24.77	110	80	7.37	0	0	1.61	92.7641	118	125	0.944	5.5	1.71	5.14	80.3	0	1	4.16	0.739556
419	4.2	1	5.3	58	24.35	160	110	5.14	0	0	1.72	98.7364	89	93	0.956989	5.4	1.25	3.16	70.3	1	0	2.7	0.504
317	6	1	4.9	59	26.35	155	90	6.35	0	0	1.36	101.818	97	104	0.932692	5.8	1.13	4.6	64.1	0	0	7.6	2.02667
343	4.9	1	6.9	52	23.05	120	90	6.43	0	0	0.97	112.573	73	92	0.793478	6.2	1.66	4.2	56.6	0	0	5.55	1.20867
260	5.1	1	6	58	22.13	190	130	5.62	0	0	0.75	72.1431	90	101	0.891089	4.8	1.39	3.5	98.9	1	0	4.95	1.122
342	5.7	1	5	60	25.39	130	90	4.6	1	0	1.25	75.9775	86	100	0.86	5.1	1.43	2.43	93.6	0	0	11.32	2.86773
284	5.4	1	5.8	60	26.26	125	95	4.29	0	0	1.03	74.0892	79	94	0.840426	5.3	1.02	2.56	95.6	0	0	5.12	1.2288
356	5.8	1	7	61	26.17	120	80	3.97	1	0	0.82	84.6878	99	105	0.942857	5.2	1.13	2.12	85.1	0	0	7.62	1.96427
305	5.6	1	6.4	63	25.32	160	90	4.73	0	0	1.95	99.17	80	96	0.833333	5.1	1.54	2.46	63.8	1	0	10.42	2.59342
351	3.7	1	6.9	63	23.71	150	75	5.92	1	1	0.86	70.442	86	94	0.914894	5.4	1.45	3.75	98	0	0	5.6	0.920889
397	6	1	5.8	71	25.65	110	85	5.31	1	0	2.27	92.7204	105	110	0.954545	5	1.08	3.52	65.6	0	0	10.79	2.87733
289	5.3	1	6.1	71	26.49	160	90	4.5	0	0	2.31	91.3404	79	99	0.79798	5.1	1.52	2.25	68	1	0	7.21	1.69836
367	2.9	1	5.9	74	22.32	125	80	4.38	0	0	1.29	83.6167	100	105	0.952381	5.7	1.23	2.44	79.7	0	0	3	0.386667
452	5.9	1	6.4	75	23.73	162	100	5.9	1	0	0.9	69.901	80	99	0.808081	4.9	1.64	3.54	91.9	1	0	4.3	1.12756
477	5.7	1	5.6	77	23.05	190	120	4.99	0	0	1.66	75.5208	105	115	0.913043	5.3	1.57	2.67	85.2	1	0	9.92	2.51307
373	5.6	1	6.4	30	25.73	120	70	5.63	1	0	0.63	89.6892	101	115	0.878261	5.5	1.69	3.2	97.2	0	0	13.3	3.31022
345	5.1	1	7.7	32	26.37	110	80	4.32	0	0	1.81	118.058	101	112	0.901786	4.8	1.27	2.34	70.9	0	0	3.39	0.7684
286	5.6	1	4.4	33	25.28	125	85	5.62	0	0	2.72	122.53	94	98	0.959184	5.3	1.37	3.51	63.7	0	0	3.82	0.950756
337	4.1	1	4.9	36	27.12	130	90	5.82	1	0	1.9	106.923	99	108	0.916667	5.4	1.52	3.57	81.1	0	0	7.24	1.31929
414	4.7	1	6.6	37	26.23	126	94	4.36	1	0	1.27	112.33	101	117	0.863248	5.6	1.39	2.26	73.5	0	0	4.8	1.00267
355	5.3	1	7.1	38	26.09	142	90	5.28	1	1	7.78	118.542	79	93	0.849462	5.6	1.54	3.03	63.4	0	0	12.24	2.8832
433	5.3	1	5.5	38	25.51	140	85	4.04	1	0	1.52	108.29	80	95	0.842105	5	1.11	2.23	79	0	0	7.39	1.74076
336	5.9	1	5.6	39	24.73	130	95	5.21	0	0	0.68	90.2843	93	102	0.911765	5.5	1.29	3.2	91.7	0	0	7.51	1.96929
350	5.4	1	6.4	37	22.89	130	100	4.94	0	1	1.36	114.478	83	93	0.892473	4.9	1.55	2.66	70.2	0	0	2.21	0.5304
520	4.8	1	7.1	40	28.38	160	110	4.71	1	0	2.49	100.365	91	103	0.883495	5.7	1.41	2.57	83.5	1	0	4.85	1.03467
411	5.6	1	6.8	43	28.65	140	100	4.91	1	0	3.77	116.67	101	104	0.971154	4.8	1.65	2.52	60.5	0	0	11.38	2.83236
334	4.9	1	6.8	45	30.85	125	75	5.92	0	0	3.43	106.051	77	90	0.855556	5.7	1.51	3.7	73.7	0	0	2.81	0.611956
323	4.8	1	6.8	48	28.4	140	80	4.98	1	0	0.81	103.566	85	98	0.867347	5	1.26	2.98	74.2	0	0	6.77	1.44427
366	5.4	1	7.5	49	29.39	165	100	5.83	0	0	1.46	104.707	89	102	0.872549	5.5	1.53	3.57	71	1	0	8.18	1.9632
280	5.1	1	4.4	40	26.23	125	80	4.09	1	1	1.45	100.7	83	98	0.846939	5.6	0.94	2.45	83.3	0	0	1.78	0.403467
331	5.6	1	6.8	40	26.26	130	100	5.65	1	1	15.53	107.045	80	96	0.833333	5.4	1.43	3.49	78.5	0	0	2.35	0.584889
394	5.1	1	5.9	40	27.89	120	85	4.67	1	0	6.05	86.1484	88	105	0.838095	5.4	1.27	2.67	94.8	0	0	6.77	1.53453
382	5.5	1	6.8	42	24.15	120	80	4.2	0	0	1.8	108.445	94	107	0.878505	5.2	1.54	1.97	73.5	0	0	4.78	1.16844
457	4.4	1	6.5	42	27.36	130	95	4.32	0	0	1.37	89.3698	93	103	0.902913	5.7	0.96	2.65	90.9	0	0	1.56	0.305067
493	5.1	1	6.3	43	24.38	160	100	5.34	0	0	1	107.83	93	102	0.911765	5.6	1.34	3.28	73.3	1	0	6.48	1.4688
404	4.4	1	7.4	45	24.49	130	90	5.13	1	0	1.91	96.3251	75	95	0.789474	5.6	1.23	3.17	83.9	0	0	2.27	0.443911
310	5.3	1	6.4	45	25.83	130	100	4.02	1	0	2.14	103.919	82	102	0.803922	5.8	1.12	2.19	77.5	0	0	19.8	4.664
488	6	1	7.6	45	26.45	115	70	5.1	1	1	1.44	111.47	86	101	0.851485	5.3	1.63	2.74	65.3	0	0	2.94	0.784
262	5.1	1	7	46	26.83	110	80	5.69	1	1	2.06	94.2863	101	104	0.971154	5	1.55	3.4	85	0	0	9.44	2.13973
296	5.8	1	6.3	46	25.39	140	95	5.02	1	1	1.01	102.634	88	98	0.897959	5.5	1.38	2.9	78.5	0	0	1.5	0.386667
359	5.6	1	4.4	47	24.02	150	80	5.57	1	1	1.08	105.392	88	103	0.854369	6.1	1.79	3.05	72.3	0	0	7.01	1.74471
475	5.4	1	5.8	47	25.39	100	70	4.29	1	1	1.33	81.9927	81	93	0.870968	5.7	1.65	1.93	94.8	0	0	13.71	3.2904
452	5	1	4.8	48	25.64	130	85	4.85	0	0	1.85	107.671	78	95	0.821053	5.6	1.59	2.54	67.5	0	0	5.01	1.11333
367	4.1	1	6.2	49	25.91	155	100	13.49	0	0	27.55	89.198	84	96	0.875	5.7	11	1.99	87.4	0	1	3.26	0.594044
323	5.3	1	7.4	42	23.15	120	90	3.54	1	1	0.67	109.329	76	92	0.826087	5.1	0.91	1.98	72.1	0	0	6.1	1.43689
331	6	1	7.3	43	23.45	125	85	4.65	0	0	0.82	89.5502	89	101	0.881188	5.4	1.02	2.9	90.2	0	0	19.75	5.26667
391	4.7	1	7.3	47	22.66	140	80	4.9	0	1	0.69	83.278	77	87	0.885057	5.2	1.97	2.19	93.6	0	0	0.56	0.116978
167	5.5	1	6.3	52	28.73	115	80	4.02	0	1	2.29	91.3444	90	102	0.882353	5.2	1.35	1.96	84.2	0	0	11.4	2.78667
279	4.4	1	7.2	57	28.73	130	80	5.85	1	0	0.96	102.251	95	101	0.940594	5.4	1.43	3.68	65.6	0	0	11.73	2.29387
321	5.2	1	6.2	51	27.02	120	80	4.21	1	0	1.82	84.3595	73	87	0.83908	5.5	1.27	2.24	90.5	0	0	6.46	1.49298
358	5.2	1	7.2	51	26.85	110	75	6.47	0	0	1.11	89.7059	79	95	0.831579	6.3	2.17	3.74	86	0	0	7.7	1.77956
331	5.5	1	5.3	51	24.22	105	70	5.3	1	0	0.93	94.0515	87	102	0.852941	5.4	1.41	3.18	82.7	0	0	9.67	2.36378
387	5.6	1	5.6	54	26.99	165	100	4.53	1	0	1.77	99.8917	89	98	0.908163	5.2	2.88	0.91	73.1	1	0	20.15	5.01511
337	5.5	1	5.7	54	24.24	115	75	4.68	0	0	1.2	100.598	86	96	0.895833	6.1	1.45	2.49	71.9	0	0	14.03	3.42956
363	5.4	1	6.2	55	24.62	130	90	4.57	0	1	1.35	85.6442	78	94	0.829787	4.8	1.25	2.58	87.3	0	0	10.77	2.5848
395	5.6	1	6.5	55	26.57	120	90	5.9	0	0	0.97	94.2789	86	99	0.868687	4.8	1.83	3.35	80.6	0	0	11.7	2.912
331	4	1	5.6	56	25.35	138	85	4.04	0	0	1.07	90.421	77	96	0.802083	5.3	0.87	2.47	83	0	0	2.42	0.430222
484	5.5	1	4.4	57	27.05	140	95	4.99	1	0	3.72	85.2574	86	98	0.877551	5.6	1.78	2.47	86.6	0	0	15.05	3.67889
306	4.7	1	7.3	58	26.22	120	70	5.64	1	1	2.44	96.6166	80	99	0.808081	5.2	2.39	2.51	74.1	0	0	3.26	0.680978
313	5.6	1	7.1	58	24.73	148	100	4.53	0	0	2.08	71.4316	88	94	0.93617	5.2	1.29	2.5	99.7	0	0	2.18	0.542578
449	5.8	1	6.8	57	21.74	130	88	5.33	1	1	1.26	95.2814	95	109	0.87156	5.6	1.66	2.95	77.9	0	0	12.08	3.11396
325	6	1	3.2	60	25.47	130	70	5.6	1	0	1.5	100.832	87	96	0.90625	5.8	1.67	3.2	64.5	0	0	7.77	2.072
435	5.8	1	6.4	62	25.78	150	90	3.97	0	0	1.94	98.3423	90	94	0.957447	5.6	1.25	2	66.3	0	0	13.88	3.57796
348	3.3	1	5.5	64	25.28	140	90	4.93	0	0	1.77	89.813	92	98	0.938776	5.5	1.74	2.46	79.7	0	0	1.36	0.199467
209	5.8	1	7.3	66	25.01	140	90	3.96	0	0	0.57	93.7696	87	81	1.07407	5.3	1.29	1.95	69.5	0	0	4.01	1.03369
474	5.1	1	6	66	27.1	106	64	4.85	1	0	1.11	75.8424	82	98	0.836735	5.2	1.21	2.92	90.6	0	0	6.04	1.36907
511	4.4	1	7.6	66	24.77	130	85	7.21	0	1	1.95	73.9813	78	103	0.757282	5.4	2.26	4.38	92.4	0	1	3.7	0.723556
419	5.2	1	6.3	67	26.06	120	80	5.85	1	0	1.83	64.5372	89	91	0.978022	6	1.87	3.25	102.9	0	0	13.69	3.16391
339	4.2	1	6.2	72	24.46	235	100	5.28	1	1	1.24	87.6112	82	100	0.82	5.1	1.41	3.16	74	1	0	4.78	0.892267
280	3.5	1	6.6	80	25.15	140	70	6.54	0	0	2.76	77.369	97	106	0.915094	5.7	2.32	3.68	82.1	0	0	6.63	1.03133
501	5.7	1	6.1	22	28.09	125	70	4.96	0	0	3.53	130.887	95	103	0.92233	5.2	1.14	3.08	65.5	0	0	19.47	4.9324
407	5.7	1	6	28	28.58	120	100	5.17	1	0	1.91	117.388	95	103	0.92233	5.2	1.59	2.86	77	0	0	12.8	3.24267
439	4	1	6.9	20	27.17	120	80	3.43	1	0	1.87	108.76	86	102	0.843137	4.7	1.02	1.79	87.8	0	0	2.79	0.496
485	4.3	1	7.7	27	27.14	130	80	5.65	0	0	2.33	101.674	96	105	0.914286	5.2	1.5	3.42	89.1	0	0	15.62	2.98516
467	4.2	1	7.5	27	26.83	120	100	4.44	0	0	1.22	108.856	74	87	0.850575	5.2	1.13	2.58	84.2	0	0	3.62	0.675733
396	4.9	1	6.9	27	27.04	115	80	5.99	0	0	3.98	118.204	100	110	0.909091	5.7	3.05	2.26	77	0	0	4.46	0.971289
469	4.7	1	5.6	29	26.12	110	80	5.32	0	0	2.86	130.782	89	99	0.89899	4.7	1.81	2.79	58.2	0	0	3.86	0.806311
359	5.1	1	5.6	31	28.09	150	100	4.32	0	0	1.87	125.175	110	117	0.940171	5.7	1.85	1.76	62.6	0	0	6.09	1.3804
314	5	1	5.6	34	28.09	128	80	3.76	0	0	1.74	114.939	82	97	0.845361	5.6	1.05	2.05	73.2	0	0	8.2	1.82222
259	5	1	7.7	33	25.9	150	100	3.19	0	0	4.43	114.688	88	98	0.897959	5.5	0.1	2.41	74.8	0	0	3.11	0.691111
337	5.3	1	6.9	35	25.14	135	95	3.96	0	0	1.15	104.04	97	101	0.960396	5	1.19	2.05	83.5	0	0	7.4	1.74311
384	6	1	7.3	35	25.65	130	85	3.64	1	1	4.44	90.0899	79	94	0.840426	5.8	1.11	1.89	94	0	0	6.79	1.81067
523	4.9	1	6.4	39	27.02	145	105	5.19	0	0	10.8	90.747	89	99	0.89899	4.9	1.26	3.21	91.3	0	0	4.41	0.9604
319	5.2	1	6.1	33	21.91	125	85	3.6	0	0	1.23	118.452	73	88	0.829545	5	1.23	1.72	69.2	0	0	2.62	0.605511
549	5.8	1	4.4	38	22.98	116	80	5.21	1	0	3.58	112.544	92	99	0.929293	5.2	1.76	2.73	71.9	0	0	14.18	3.65529
356	3.8	1	6.5	44	29.07	130	80	6.22	0	0	1.2	92.8406	75	91	0.824176	5.8	1.24	4.3	87.1	0	0	2.13	0.359733
230	5.7	1	7.2	49	28.73	135	90	5.36	1	0	8.18	102.764	100	108	0.925926	5.9	1.69	2.95	74.3	0	0	14.59	3.69613
273	5.3	1	6.7	40	24.28	140	100	3.8	1	1	1.26	115.294	96	105	0.914286	5.8	1.16	1.97	65.5	0	0	6.87	1.61827
339	5.6	1	4.3	41	27.76	110	80	3.9	0	0	1.03	89.6264	94	103	0.912621	5.7	1.25	1.95	91.2	0	0	13.36	3.32516
471	5.3	1	7.4	41	26.77	120	90	5.16	0	0	2.53	121.765	83	97	0.85567	6	1.71	2.73	56.4	0	0	7.65	1.802
346	4.9	1	6.3	43	27.46	140	80	4.5	0	1	2.35	118.405	83	99	0.838384	5.2	1.19	2.58	58.4	0	0	3.14	0.683822
331	5.8	1	6.3	43	26.47	130	100	4.11	1	1	0.79	89.0194	91	101	0.90099	5.8	1.47	1.95	90.7	0	0	15.75	4.06
298	5.4	1	7.2	43	25.83	120	85	4.01	0	0	1.2	108.967	103	109	0.944954	5.7	1.21	2.09	71.4	0	0	8.03	1.9272
256	4.6	1	3.8	43	26.72	105	70	5.28	0	0	0.71	110.406	85	95	0.894737	5.8	2.35	2.22	69.2	0	0	2.27	0.464089
367	5.4	1	5.4	44	24.49	130	90	4.62	1	0	1.27	82.0746	92	98	0.938776	5.2	1.56	2.32	96.4	0	0	10.11	2.4264
460	5.1	1	6.1	45	25.08	130	80	5.25	0	0	0.76	90.4941	90	103	0.873786	6.3	1.64	2.9	88.4	0	0	13.6	3.08267
335	5.8	1	5.2	46	26.45	145	90	4.79	1	1	1.56	89.0189	78	92	0.847826	5.8	1.13	2.94	89.1	0	0	8.68	2.23751
357	5.2	1	7.6	47	25.61	130	80	5.91	1	1	17.59	106.016	94	108	0.87037	5.3	1.14	4.05	71.3	0	0	7.09	1.63858
380	6	1	7.5	47	26.53	120	90	4.76	1	0	3.57	86.059	96	107	0.897196	4.8	1.48	2.55	91.1	0	0	21.78	5.808
430	5.6	1	6.7	47	24.16	120	86	4.83	0	1	1.03	93.5211	92	97	0.948454	4.5	1.47	2.64	85	0	0	10.69	2.66062
271	6	1	6.9	47	26	130	85	4.4	0	1	0.87	98.2979	92	99	0.929293	5.8	1.37	2.32	81.6	0	0	18.74	4.99733
458	5.2	1	6.8	47	26.9	150	100	5.28	0	0	1.03	104.954	92	100	0.92	5.7	1.45	3.12	73.1	0	0	7.33	1.69404
341	5.8	1	-3.8	48	26.67	120	90	5.09	0	0	1.52	106.371	90	97	0.927835	5.4	1.52	2.84	69.5	0	0	14.01	3.61147
364	5.3	1	7.3	52	29.73	190	100	5.97	0	0	1.23	73.704	111	112	0.991071	6	1.68	3.61	100.6	1	0	9.34	2.20009
429	5.5	1	6.6	50	27.22	150	100	4.51	1	1	1.8	111.161	84	95	0.884211	5.5	1.13	2.65	60.4	0	0	9.06	2.21467
530	4.5	1	7.5	50	24.91	100	80	4.39	1	0	2.6	104.954	84	99	0.848485	5.3	1.41	2.26	69.4	0	0	16.46	3.292
390	4.2	1	7.7	51	25.65	118	85	4.39	1	1	4.34	103.201	88	97	0.907216	5.9	1.07	2.61	71.1	0	0	8.88	1.6576
289	5.6	1	5	53	27.06	160	100	4.04	0	0	2.52	88.8116	102	107	0.953271	5.8	1.17	2.17	85.7	1	0	10.11	2.51627
208	5.8	1	6.3	53	24.16	145	90	4.74	1	0	0.73	90.3087	93	103	0.902913	5.7	1.36	2.65	84.5	0	0	1.05	0.270667
361	5.8	1	5.1	54	27.08	130	90	4.7	0	0	1.64	106.651	102	107	0.953271	5.3	1.41	2.55	62.4	0	0	14.53	3.74551
435	4.7	1	6.1	54	27.72	110	70	6.32	0	0	2	97.7618	97	110	0.881818	5.7	1.38	4.3	77.1	0	0	4.59	0.9588
443	5.7	1	7.2	54	25.99	130	80	6.25	1	0	2.56	102.977	88	98	0.897959	5.1	1.73	3.84	67.9	0	0	11.03	2.79427
540	6	1	7.3	55	25.86	140	95	4.64	0	0	2.56	97.1774	90	101	0.891089	5.8	1.47	2.43	76.9	0	0	14.28	3.808
418	5.7	1	7.1	58	27.28	138	92	5.73	0	0	1.19	99.1093	72	96	0.75	5.4	1.43	3.56	69.6	0	0	15.28	3.87093
471	4.5	1	5.6	58	25.1	135	90	5.25	0	1	1.71	100.572	99	108	0.916667	5.6	1.27	3.27	67.2	0	0	5.37	1.074
53	4.8	1	5.8	51	23.96	120	80	3.56	1	0	0.63	101.356	72	86	0.837209	6.2	0.96	1.94	74.3	0	0	16.92	3.6096
279	5.2	1	6.1	55	23.45	110	80	4.47	0	0	1.23	77.5459	93	102	0.911765	5.6	1.4	2.34	94.8	0	0	2.77	0.640178
315	5.3	1	6.4	55	22.68	120	80	5.33	0	0	1.25	101.355	82	97	0.845361	5.1	1.87	2.74	69.4	0	0	8.09	1.90564
379	5.1	1	6.9	57	22.14	140	90	4.8	1	1	1.08	100.34	88	98	0.897959	5.8	1.46	2.62	68.7	0	0	7.74	1.7544
486	5.9	1	7.2	63	29.38	150	100	5.16	1	0	2.01	91.8939	89	98	0.908163	5.5	1.21	3.22	76.8	0	0	9.61	2.51996
307	5.8	1	5.7	68	30.11	110	70	3.39	0	0	0.69	95.4137	95	101	0.940594	5.1	0.8	1.98	64.4	0	0	8.93	2.30196
450	4.5	1	5.4	60	24.68	150	80	4.98	0	0	0.64	74.2149	82	99	0.828283	5.6	1.75	2.49	95.5	0	0	5.47	1.094
284	5.5	1	6.8	60	24.09	140	85	6.28	0	0	1.39	105.135	73	92	0.793478	5.4	1.86	3.75	58.3	0	0	7.69	1.87978
313	4.9	1	5.8	65	24.17	150	80	6.37	1	0	2.65	93.1516	97	101	0.960396	5.3	2.26	3.51	71.8	0	0	4.31	0.938622
280	5.1	1	5	66	25.08	160	100	5.28	1	1	0.84	93.4317	102	109	0.93578	5.5	1.43	3.14	70.1	1	0	1.67	0.378533
275	4.6	1	6	67	25.15	130	90	5.66	0	1	0.65	89.169	97	103	0.941748	5.9	1.61	3.31	77.2	0	0	1.72	0.351644
415	5.8	1	5.3	68	26.35	120	70	4.18	0	0	1.22	72.8568	77	93	0.827957	5.7	1.14	2.35	92.5	0	0	15.62	4.02649
475	2.9	1	6.2	69	24	125	80	5.7	0	0	2.33	90.0089	89	99	0.89899	5.3	1.9	3.07	72.9	0	0	0.9	0.116
418	5.4	1	7.7	69	24.34	150	100	4.91	1	0	1.27	85.7526	92	103	0.893204	5.5	1.68	2.49	80.4	0	0	9.66	2.3184
406	5.5	1	7.7	63	23.66	130	100	7.53	0	0	2.14	97.1692	90	96	0.9375	5.9	2.14	4.89	67.1	0	1	13.86	3.388
324	5.5	1	7.7	64	22.79	150	95	5.29	0	0	1.7	94.6272	88	98	0.897959	6.2	1.27	3.31	70.3	0	0	3.34	0.816444
408	5.3	1	7.1	78	28.72	140	90	4.95	1	0	1.24	58.1545	100	107	0.934579	5.3	1.61	2.6	105.2	0	0	13.12	3.09049
360	5.3	1	5	70	27.19	146	90	5.18	1	0	1.02	81.0602	81	96	0.84375	5.6	1.4	3.06	83.7	1	0	7.72	1.81849
366	5.9	1	7.6	71	26.75	130	70	3.66	1	0	3.12	64.7766	97	108	0.898148	5.1	0.93	2.1	100.2	0	0	5.71	1.49729
330	5.3	1	6.3	71	25.71	122	72	5.22	0	0	3.86	87.6511	90	96	0.9375	4.9	1.43	3.07	75.2	0	0	8.06	1.89858
366	4.9	1	6	74	25.97	150	90	5.88	0	0	1.78	90.4076	106	108	0.981481	5.55	1.42	3.74	66.2	0	0	3.36	0.731733
435	5.1	1	7.5	26	31.22	130	75	4.59	0	0	1.8	120.257	79	100	0.79	5.7	1.17	2.68	75.1	0	0	11.69	2.64973
448	4.7	1	6.8	29	29.26	155	80	3.46	1	0	1.13	119.483	82	99	0.828283	5.8	1.33	1.5	72.5	0	0	14.57	3.04351
306	5.3	1	5.3	26	25.28	120	80	4.33	1	0	0.79	107.056	96	102	0.941176	5.7	1.13	2.49	85.9	0	0	6.06	1.42747
272	4.5	1	7.3	31	31.14	140	90	3.59	1	0	2.69	120.428	94	101	0.930693	5.6	1.73	1.21	68.7	0	0	4.64	0.928
386	5.3	1	6.8	33	29.74	145	100	6.02	1	0	3.11	88.6196	100	109	0.917431	5.4	1.68	3.65	96.4	0	0	7.68	1.80907
302	4.8	1	7	36	29.73	120	85	4.06	1	0	2.37	115.933	91	100	0.91	5.8	1.23	2.14	69.2	0	0	3.51	0.7488
364	4.9	1	7.2	31	26.79	125	85	4.98	0	0	1.25	93.9019	80	98	0.816327	5.3	1.43	2.81	93	0	0	8.71	1.89684
486	5.9	1	5.9	33	25.39	120	85	4.36	1	0	1.74	121.017	76	96	0.791667	6	1.56	2.08	65.6	0	0	4.65	1.21933
383	5.8	1	6.2	35	26.29	130	80	4.19	0	0	0.82	99.4851	73	94	0.776596	5.3	1.26	2.24	86.6	0	0	14.3	3.68622
494	5.3	1	6.4	36	24.3	140	90	4.22	0	0	1.49	114.546	79	92	0.858696	6.1	1.11	2.42	71.3	0	0	5.45	1.28378
377	5	1	7.7	37	27.68	145	90	4.53	1	0	2.33	106.86	91	106	0.858491	5.6	1.41	2.38	80.7	0	0	6.06	1.34667
491	4.5	1	6.2	38	26.59	130	90	4.04	0	0	2.61	116.795	77	91	0.846154	5.1	1.41	1.94	65.7	0	0	14.02	2.804
297	4.4	1	5	38	27.39	110	70	3.15	0	0	1.13	110.755	106	109	0.972477	5.4	1.48	0.98	74.8	0	0	5.61	1.09707
366	5.3	1	7.4	39	26.57	110	80	4.78	1	0	2.17	87.2108	88	97	0.907216	5.7	1.35	2.71	94.4	0	0	3.72	0.876267
260	4.8	1	7.2	40	28.08	140	90	5.19	0	0	1.59	109.288	95	103	0.92233	5.6	1.97	2.5	74.6	0	0	2.24	0.477867
419	5.5	1	6.1	41	31.14	130	85	4.02	1	0	1.17	109.711	95	100	0.95	5.7	1.36	1.95	72.7	0	0	7.77	1.89933
369	5.4	1	5	42	28.08	130	80	6.65	0	0	2.2	105.017	90	101	0.891089	5.9	1.13	4.97	79.5	0	0	15.16	3.6384
532	4.9	1	6	44	30.86	160	118	6.47	0	0	2.26	103.575	83	95	0.873684	6	1.69	4.23	79.4	1	0	3.56	0.775289
337	5.2	1	6	40	25.03	120	90	5.4	0	0	1.07	116.988	81	97	0.835052	5.3	1.44	3.24	63.2	0	0	4.73	1.09316
425	5.5	1	6	40	26.15	122	86	3.87	0	1	2.75	93.4467	90	103	0.873786	5.8	1.05	2.13	88.6	0	0	10.84	2.64978
321	4.8	1	6.1	42	27.12	140	90	4.3	0	0	1.2	111.447	88	97	0.907216	5.4	1.71	1.88	68.8	0	0	4.5	0.96
364	3.1	1	6.3	43	27.46	120	80	3.3	0	0	2.49	83.8454	94	103	0.912621	6.2	1.22	1.44	95.3	0	0	1.2	0.165333
393	5.6	1	5.3	43	26.99	135	90	5.54	1	0	2.86	104.015	84	98	0.857143	5.9	1.05	3.77	79.7	0	0	8.73	2.1728
347	4.8	1	5.2	44	27.76	130	90	4.61	0	0	1.12	105.526	75	93	0.806452	5	1.04	2.83	75.9	0	0	6.08	1.29707
370	5.6	1	5.4	44	27.76	135	100	4.51	1	0	1.86	96.5002	103	110	0.936364	5.2	1.25	2.53	84.3	0	0	16.47	4.0992
357	4.9	1	7.2	44	26.51	120	75	5.51	1	0	7.9	102.958	112	114	0.982456	5	1.15	3.64	79.9	0	0	5.83	1.26964
405	5.2	1	5.7	47	26.23	120	80	4.66	1	1	4.23	102.788	85	100	0.85	5.2	1.32	2.61	76.9	0	0	6.46	1.49298
447	5.7	1	5.9	47	26.83	110	90	5.83	1	0	1.77	87.1088	96	103	0.932039	5.7	1.76	3.34	90.2	0	0	11.64	2.9488
418	6	1	6.6	47	27.08	115	80	4.91	1	1	1.47	80.4517	93	98	0.94898	5.9	1.32	2.85	96.3	0	0	14.78	3.94133
294	5.6	1	6.2	47	26.99	125	85	5.6	0	1	3.57	110.865	96	102	0.941176	5.6	1.69	3.18	64	0	0	9.19	2.28729
455	5.1	1	7.2	47	26.06	120	90	6.56	0	0	4.86	113.958	97	105	0.92381	5	1.63	4.39	59.8	0	0	6.07	1.37587
259	5.4	1	6.1	47	26.93	130	90	4.83	1	1	0.85	94.6982	92	103	0.893204	5.6	1.49	2.61	84.2	0	0	9.35	2.244
361	4.6	1	6.5	47	25.56	160	110	3.82	0	0	1.21	102.099	85	96	0.885417	5.9	0.9	2.24	78.2	1	0	2.69	0.549956
239	3.5	1	7.3	49	24.58	140	105	6.42	1	0	1.48	104.505	77	90	0.855556	5.3	1.1	4.75	71.4	0	0	1.95	0.303333
379	5.4	1	6.2	49	20.76	120	85	4.76	0	0	2.47	115.793	108	117	0.923077	4.9	1.42	2.61	55.6	0	0	8.9	2.136
445	4.7	1	7.3	50	31.46	160	105	5.24	0	0	2.62	96.7966	83	97	0.85567	6.2	1.2	3.33	81.2	1	0	6.46	1.34942
476	5.5	1	6.1	51	29.75	120	80	5.9	0	0	2.98	106.617	101	111	0.90991	5.4	1.58	3.6	65.7	0	0	8.51	2.08022
265	4.6	1	6.2	53	29.37	130	80	3.72	1	0	0.93	87.7313	93	109	0.853211	5.2	0.62	2.45	86.6	0	0	1.97	0.402756
416	3.7	1	6.8	59	28.48	130	85	4.26	0	1	1.1	95.7365	89	98	0.908163	5.4	0.97	2.59	74.4	0	0	8.26	1.35831
359	4.8	1	7.6	50	25.35	150	90	5.69	0	1	6.98	76.1826	87	105	0.828571	5	1.54	3.41	99	0	0	5.32	1.13493
404	5.6	1	5.3	52	27.39	150	100	4.81	0	0	1.4	98.5746	105	105	1	5.2	1.57	2.51	78.2	0	0	21.83	5.43324
262	4.9	1	7.3	52	27.69	100	65	4.22	0	0	1.44	96.6566	81	95	0.852632	5.1	1.27	2.25	80.4	0	0	4.51	0.982178
379	5.9	1	6.3	53	26.85	145	80	4.93	1	0	1.1	104.98	93	99	0.939394	5.2	1.06	3.14	65.9	0	0	18.13	4.75409
330	5.7	1	4.9	54	25.56	110	80	4.45	1	0	0.97	101.738	75	97	0.773196	5.1	0.97	2.75	69.9	0	0	7.88	1.99627
332	5.5	1	7.3	54	27.61	120	88	4.66	0	1	2.09	98.0704	91	110	0.827273	5.6	1.28	2.65	76.5	0	0	9.58	2.34178
268	5.1	1	5.7	55	24.97	120	90	4.86	0	0	0.69	69.8922	83	100	0.83	5.2	1.26	2.87	103.3	0	0	6.67	1.51187
293	5.4	1	5.6	57	26.22	130	90	5.88	1	0	4.48	101.665	97	107	0.906542	5.5	1.2	3.96	66.6	0	0	6.81	1.6344
315	4.4	1	6.4	58	27.68	145	100	4.14	0	1	1.14	88.4233	89	102	0.872549	5.2	1.13	2.32	83.6	0	0	4.65	0.909333
316	5.9	1	5.9	62	28.93	125	90	4.81	0	0	1.23	86.0549	88	103	0.854369	5.3	1.14	2.94	83.5	0	0	5.13	1.3452
378	5.8	1	6.3	60	25.88	124	90	5.31	0	0	1.19	82.476	93	102	0.911765	5	1.42	3.18	87.5	0	0	15.94	4.10898
302	5.2	1	6.9	63	25.06	110	90	6.23	0	0	1.31	92.1973	83	97	0.85567	6.4	2.54	3	76.2	0	0	6.79	1.56924
326	5.2	1	5.5	63	25.91	130	80	3.04	0	0	1.76	94.1264	83	91	0.912088	5.4	1.06	1.22	72.5	0	0	5.08	1.17404
446	5.8	1	7.2	63	24.86	140	80	5.04	1	0	5.94	94.0038	78	92	0.847826	5.4	1.78	2.53	72.7	0	0	14.35	3.69911
336	4.6	1	5.3	64	26.03	150	95	4.72	1	1	2.92	93.6908	97	104	0.932692	6.1	1.26	2.73	72	0	0	2.11	0.431378
344	5.3	1	6.6	66	27.68	130	70	4.82	0	0	1.4	91.1119	79	90	0.877778	5.4	2.2	1.9	74.5	0	0	7.09	1.67009
221	5.6	1	7.1	67	25.85	108	74	4.68	0	0	0.82	93.3962	80	96	0.833333	4.7	1.75	2.2	69	0	0	13.47	3.35253
447	5.3	1	6.2	69	25.98	140	70	5.26	1	0	3.01	91.8808	95	102	0.931373	5.2	1.28	3.27	69.4	0	0	6.69	1.57587
423	5.8	1	5.8	71	25.99	110	70	5.11	1	0	5.13	86.2433	97	104	0.932692	5.5	1.27	3.11	78.2	0	0	10.38	2.67573
321	4.7	1	5.6	73	24.86	195	100	4.65	0	0	2.06	86.1167	100	108	0.925926	5.6	1.15	2.76	75.8	1	0	4.18	0.873156
345	5.2	1	7.4	78	24.22	140	90	6.21	0	0	1.98	83.4212	84	96	0.875	5.1	2.09	3.44	75.2	0	0	8	1.84889
417	3.9	1	6.1	72	23.94	140	80	5.85	0	1	0.75	77.6366	85	104	0.817308	5.2	1.59	3.53	85.8	0	0	13.95	2.418
521	4.7	1	6.2	27	31.2	120	80	5.03	0	0	2.42	121.852	85	90	0.944444	5	1.27	3.02	71.5	0	0	4.74	0.990133
355	5.9	1	6.8	28	29.32	138	90	4.1	0	0	3.73	120.176	75	95	0.789474	5.3	1.37	2.04	72.7	0	0	7.63	2.00076
462	5.3	1	6.1	28	29.73	120	70	5.63	1	0	1.5	126.987	100	105	0.952381	5.1	1.71	3.19	63.6	0	0	9.12	2.14827
446	5.3	1	6.8	29	27.68	130	95	4.95	1	1	2.72	103.622	100	104	0.961538	5.7	1.31	2.9	86.7	0	0	10.71	2.5228
446	5.2	1	5.6	28	22.14	120	70	5.02	0	0	1.04	117.343	85	102	0.833333	6.3	1.71	2.57	77.1	0	0	6.98	1.61316
264	5.4	1	7.2	29	20.52	120	80	2.67	0	0	0.58	115.132	90	100	0.9	5.9	1.22	0.52	79.4	0	0	8.31	1.9944
545	4.6	1	6	31	29.03	120	90	4.2	0	0	1.65	95.18	96	105	0.914286	5.8	1.02	2.49	92	0	0	10.78	2.20391
371	5.8	1	6.9	32	28.69	125	80	5.4	0	0	2.62	107.482	78	98	0.795918	5.5	1.59	3.09	82.7	0	0	13.98	3.60373
391	5.8	1	6.7	36	29.07	120	80	4.57	1	0	4.65	126.739	89	98	0.908163	5	0.89	2.94	55.7	0	0	13.3	3.42844
405	5.5	1	6.8	36	30.86	110	90	4.37	0	0	0.83	119.671	89	102	0.872549	5.2	1.17	2.48	64.1	0	0	12.86	3.14356
363	5	1	4.8	30	25.85	130	90	3.6	0	0	1.53	121.093	107	109	0.981651	5.8	1.27	1.68	69	0	0	2.47	0.548889
271	4.7	1	6.6	31	26.01	140	100	5.53	1	0	1.57	90.3341	96	106	0.90566	5.4	1.48	3.34	96	0	0	6.46	1.34942
389	4.5	1	6.2	31	26.42	120	85	5.22	1	0	0.95	112.081	92	97	0.948454	5.3	1.34	3.16	80.3	0	0	11.22	2.244
322	5.3	1	5.6	32	26.71	120	80	4.38	0	0	0.95	116.049	85	97	0.876289	5.3	1.34	2.33	74	0	0	8.43	1.98573
367	5.4	1	7.2	33	25.45	120	80	4.48	0	0	2.81	112.623	108	114	0.947368	5.6	1.25	2.5	78.2	0	0	9.39	2.2536
377	5	1	5.9	34	27.08	110	80	4	0	0	4.09	114.333	74	89	0.831461	5.4	0.83	2.46	74.1	0	0	7.46	1.65778
438	5.4	1	6.2	34	26.17	120	70	5.08	1	1	2.42	120.979	91	97	0.938144	5.5	1.51	2.84	64.6	0	0	12.95	3.108
409	5	1	5.7	35	27.74	100	70	4.1	1	1	1.44	112.049	84	95	0.884211	5.9	1.1	2.31	76.5	0	0	12.14	2.69778
369	5.6	1	5.1	35	25.5	115	85	4.97	1	0	1.23	78.9195	89	101	0.881188	5.7	1.47	2.76	104.9	0	0	8.16	2.03093
347	5	1	7	36	25.83	110	80	5.51	0	0	1.87	92.7487	89	110	0.809091	6.3	1.24	3.56	91.3	0	0	14.55	3.23333
359	4.7	1	5.9	37	24.54	125	85	5.02	0	0	1.08	115.812	82	96	0.854167	5.4	1.63	2.65	68.2	0	0	3.74	0.781244
441	5.8	1	7.4	44	29.71	130	100	4.56	0	0	5.69	110.461	85	99	0.858586	5.3	1.43	2.39	67.9	0	0	6.09	1.56987
413	4.9	1	6.2	42	25.93	130	90	5.04	0	1	1.75	102.631	101	111	0.90991	6.2	1.58	2.73	81.1	0	0	17.09	3.72182
304	6	1	4.9	43	26.96	130	90	5.21	1	1	1.13	116.975	87	103	0.84466	5.1	1.82	2.67	60.1	0	0	5.09	1.35733
465	5.4	1	6.4	44	26.47	144	98	5.76	1	0	5.07	109.786	76	94	0.808511	5.8	1.41	3.61	68.9	0	0	13.71	3.2904
443	5.8	1	6.3	46	26.4	160	110	5.4	1	1	3.01	114.439	110	110	1	5.7	1.32	3.36	60.2	1	0	10.62	2.7376
308	4.5	1	6	49	25.66	140	90	5.65	0	0	0.9	120.234	86	100	0.86	5.8	1.27	3.64	50.7	0	0	11.52	2.304
389	5.8	1	5.8	50	25.46	110	80	4.68	1	0	1.83	100.577	85	95	0.894737	5.7	1.38	2.57	77	0	0	8.21	2.11636
606	5.4	1	5.5	51	24.18	150	90	5.24	0	0	3.32	111.072	87	99	0.878788	5.8	2.16	2.37	59.5	0	0	9.08	2.1792
395	6	1	6.3	53	25.83	165	100	4.35	0	0	0.96	103.492	87	100	0.87	5.2	0.94	2.69	68.2	1	0	18.79	5.01067
410	5.5	1	5.7	54	25.86	140	88	4.44	1	1	4.11	105.259	78	92	0.847826	5.8	1.21	2.5	64.4	0	0	3.41	0.833556
362	4.9	1	6.8	56	27.08	120	80	5.22	1	0	1.92	97.0036	73	87	0.83908	5.4	2.05	2.45	75.9	0	0	3.73	0.812311
321	4.9	1	7.1	57	25.18	120	90	10.43	1	0	0.96	99.3531	96	106	0.90566	5.6	1.13	8.79	70.4	0	1	7.27	1.58324
212	5.2	1	7.5	58	26.12	140	90	5.68	0	0	3.13	97.2132	107	113	0.946903	5.6	1.28	3.66	73	0	0	6.35	1.46756
479	5.8	1	6.3	58	24	110	80	5.28	0	1	3.78	98.5389	79	93	0.849462	5.6	1.3	3.27	70.6	0	0	11.88	3.0624
385	5.6	1	5.1	65	28.2	150	90	3.44	0	0	3.36	90.1088	84	101	0.831683	5.2	1.05	1.77	77.9	0	0	10.14	2.52373
326	5.3	1	6.7	68	29	165	100	5.86	0	0	1.77	75.2118	83	98	0.846939	5	1.13	4	90.1	1	0	14.21	3.34724
343	5.7	1	7.3	65	27.04	130	90	4.42	0	0	1.58	81.8387	94	101	0.930693	5.3	1.07	2.63	85.5	0	0	13.54	3.43013
453	5.5	1	5.4	67	27.58	150	80	6.09	0	0	1.02	81.6574	95	105	0.904762	5.3	1.31	4.08	84.7	0	0	11.92	2.91378
290	5.4	1	7.4	67	25.46	140	95	5.73	0	0	0.91	89.2264	88	96	0.916667	5.4	1.46	3.53	77.1	0	0	0.69	0.1656
306	4.7	1	5.8	69	26.37	142	80	4.06	0	0	0.58	68.8235	94	97	0.969072	5.3	0.98	2.39	96.4	0	0	3.4	0.710222
482	5.1	1	6.6	69	23.31	140	90	5.68	1	0	1.56	97.8898	88	92	0.956522	5.1	1.28	3.66	59.4	0	0	9.88	2.23947
323	5.1	1	6.3	74	28.67	120	80	4.56	0	0	1.16	77.7592	96	103	0.932039	5.2	1.39	2.43	84.7	0	0	9.14	2.07173
363	4.4	1	5.6	78	28.76	150	80	5.51	1	1	1.22	85.6843	85	95	0.894737	5	1.26	3.54	70.5	0	0	6.18	1.20853
295	4.7	1	7	71	24.06	115	75	4.28	0	0	0.54	92.9106	90	100	0.9	5.9	1.43	2.14	65.2	0	0	4.24	0.885689
493	5.1	1	6.7	71	25.71	125	85	5.44	1	0	1.01	72.9394	73	88	0.829545	5.3	1.62	3.09	90.8	0	0	15.14	3.43173
363	5.8	1	6.2	78	24.73	140	85	5.15	0	0	2.16	88.8883	97	99	0.979798	5.6	1.62	2.81	64.5	0	0	13.93	3.59084
407	3.5	1	5.8	75	23.45	125	80	5.08	0	0	0.98	75.0493	97	106	0.915094	5.5	1.29	3.06	86.7	0	0	10.72	1.66756
417	4.3	1	7.7	50	31.86	140	84	7.58	0	0	1.7	85.3908	105	114	0.921053	5.3	1.77	5.54	90.1	0	1	3.52	0.672711
347	4.6	1	6.8	22	31.41	160	100	4.76	0	0	1.95	100.18	95	107	0.88785	5.7	1.41	2.62	92.9	1	0	5.33	1.08969
293	4.5	1	7.6	30	33.8	130	80	3.78	0	0	0.88	99.3919	81	96	0.84375	5.6	1.05	2.07	89.3	0	0	5.09	1.018
438	4.6	1	6.8	33	32.24	170	110	4.03	0	0	1.26	110.493	83	97	0.85567	5.6	0.39	2.94	80.4	1	0	4.74	0.969067
386	5.2	1	7.5	36	28.4	100	80	5.28	1	0	7.09	111.135	100	103	0.970874	5	0.93	3.64	76.7	0	0	7.7	1.77956
564	4.3	1	4.8	30	27.78	145	90	5.47	1	0	1.08	99.7079	81	99	0.818182	5.9	1.62	3.13	89	0	0	19.67	3.75916
321	5.7	1	6.8	36	26.15	140	85	4.32	1	0	1.76	122.164	95	104	0.913462	5.6	1.11	2.5	61	0	0	3.98	1.00827
495	5.3	1	5.3	39	26.2	130	90	4.83	1	0	1.22	109.856	80	93	0.860215	5.4	1.36	2.75	75	0	0	9.61	2.26369
457	5.9	1	7.4	41	28.39	124	82	4.97	0	0	4.98	102.86	96	104	0.923077	5.7	1.14	3.09	81.4	0	0	18.83	4.93764
257	5.4	1	6.2	41	29.3	120	85	3.51	0	0	0.94	113.457	94	108	0.87037	5.3	1.19	1.68	67	0	0	15.01	3.6024
512	5.9	1	7	42	31.63	115	85	6.74	1	1	5.41	75.7408	86	99	0.868687	6.1	1.44	4.73	104.2	0	0	17.48	4.58364
371	5.1	1	5.2	43	28.08	130	90	4.78	0	1	0.9	105.733	98	104	0.942308	5.7	2.05	2	76.9	0	0	10.37	2.35053
454	4.7	1	7.3	41	25.14	110	70	5.76	1	1	2.87	111.722	111	120	0.925	5.3	1.53	3.48	69.6	0	0	2.22	0.463733
196	4.6	1	7.2	46	27.36	142	90	4.2	0	0	0.91	83.7779	85	96	0.885417	5.6	1.05	2.46	93.7	0	0	3.87	0.7912
424	5.4	1	7.7	46	27.68	130	85	4.13	1	1	5.04	108.547	85	98	0.867347	5.2	0.98	2.45	68.5	0	0	9.25	2.22
434	4.8	1	5.7	45	23.46	105	85	4.46	0	0	3.11	100.442	89	100	0.89	5.2	1.31	2.42	81.1	0	0	5.48	1.16907
501	3.9	1	3.2	50	30.84	150	100	4.59	1	0	1.89	83.1586	95	98	0.969388	5.9	1.4	2.45	92.1	0	0	14.6	2.53067
512	5.6	1	5	50	31.6	115	80	5.8	1	0	2.06	110.37	94	105	0.895238	5.5	1.43	3.63	61.4	0	0	11.25	2.8
420	3.3	1	6.2	52	28.07	150	100	5.59	0	0	1.77	98.4957	88	104	0.846154	5.8	1.73	3.12	78.3	0	0	5.66	0.830133
289	5.5	1	7.3	52	27.76	140	92	4.13	0	0	1.75	102.015	83	96	0.864583	5.4	1.29	2.15	71.9	0	0	7.71	1.88467
291	5.7	1	6.8	53	27.36	120	90	6.2	1	0	1.23	102.297	78	94	0.829787	6	2.1	3.43	70.2	0	0	11.23	2.84493
295	4.3	1	5	53	25.95	120	75	5.02	1	0	1.77	102.108	91	100	0.91	5.8	1.03	3.25	70.5	0	0	3.37	0.644044
297	5.4	1	7	55	25.65	140	90	4.87	0	0	2.04	96.2238	88	98	0.897959	5	1.06	3.08	78.7	0	0	2.16	0.5184
323	5.2	1	6	51	18.69	130	90	3.81	0	0	0.96	84.0399	97	107	0.906542	5.7	1.24	1.9	90.8	0	0	4.42	1.02151
402	5.4	1	7.7	60	29	150	100	4.48	0	1	1.41	81.5412	81	94	0.861702	5.5	1.03	2.72	88.3	0	0	10.1	2.424
323	5.8	1	7.5	62	28.93	160	92	4.79	0	0	3.52	87.0834	75	96	0.78125	5.6	1.63	2.44	82.7	1	0	13.35	3.44133
355	4.7	1	6.2	68	28.69	190	90	4.91	0	0	1.49	74.1906	94	104	0.903846	5.3	1.22	2.95	91.2	1	0	4.58	0.956711
568	4.3	1	5.7	70	30.12	140	80	4.21	0	0	2.1	92.3606	90	96	0.9375	5.9	1.03	2.49	67.3	0	0	19.68	3.76107
326	3.8	1	5.8	70	24.46	150	80	4.19	0	0	1.5	97.7561	83	89	0.932584	5	1.19	2.31	58.6	0	0	1.59	0.268533
397	6	1	4.9	72	25.5	140	95	4.97	0	0	4.11	83.0294	80	101	0.792079	5.6	1.19	3.04	81.1	0	0	20.03	5.34133
316	4.9	1	3.1	72	27.21	135	80	6.08	0	0	2.61	64.9984	103	102	1.0098	5.6	1.55	3.83	99.4	0	0	2.69	0.585822
500	5.3	1	7.4	25	30.47	120	80	6.16	0	0	1.38	119.461	98	101	0.970297	4.9	1.62	3.86	77.7	0	0	4.46	1.05058
435	5.7	1	7.1	29	29.34	160	90	5.71	0	0	1.19	115.267	80	90	0.888889	5.2	1.79	3.18	79.1	1	0	5.29	1.34013
596	5.1	1	6	23	27.77	145	90	5.49	0	0	3.59	115.92	88	100	0.88	5.1	1.95	2.83	81.8	0	0	5.49	1.2444
346	4.5	1	6.2	36	30.42	140	70	4.09	0	1	0.94	117.981	91	98	0.928571	5.7	1.6	1.8	66.3	0	0	5.71	1.142
403	5.4	1	7.3	36	28.7	140	90	8.34	1	0	11.29	92.9957	92	100	0.92	5.6	1.82	5.94	91.1	0	1	5.82	1.3968
372	5.7	1	6.5	37	29.76	130	90	5.24	0	1	5.3	118.716	84	95	0.884211	4.8	1.81	2.72	64.2	0	0	10.03	2.54093
413	5.3	1	6.4	37	29.76	140	100	4.69	0	0	1.95	92.6935	82	100	0.82	5.9	1.45	2.5	90.8	0	0	14.04	3.3072
375	5.2	1	7.3	38	29.41	135	80	4.75	0	0	2.33	112.573	95	102	0.931373	6.2	1.35	2.67	71.9	0	0	7.84	1.81191
424	5.5	1	6.6	32	27.38	120	80	6.17	0	1	4.04	115.67	86	101	0.851485	5.5	3.37	2.11	74.5	0	0	8.41	2.05578
446	4.7	1	6.6	35	27.41	100	80	4.9	1	1	3.17	120.233	99	109	0.908257	5.2	1.27	2.89	64.5	0	0	7.11	1.4852
439	4.2	1	6.8	36	26.94	125	80	4.94	1	0	1.96	118.37	72	89	0.808989	5.9	1.26	2.94	65.8	0	0	7.53	1.4056
276	5.4	1	6.9	41	28.09	150	110	5.73	1	0	2.29	99.0753	88	99	0.888889	4.8	2.26	2.73	83.9	0	0	5.24	1.2576
372	5.6	1	6.8	44	28.73	135	100	4.25	0	0	2.05	105.657	98	103	0.951456	5.3	1.23	2.32	75.7	0	0	7.37	1.83431
403	5.6	1	5	45	30.48	115	70	5.28	1	0	1.47	98.6117	100	106	0.943396	5.5	1.68	2.89	82.3	0	0	10.28	2.55858
399	3.7	1	7.7	45	28.34	160	90	7.42	0	0	2.81	115.601	94	105	0.895238	5.3	1.99	4.95	59.8	1	1	2.28	0.374933
443	5	1	5.2	40	27.7	140	100	4.64	1	0	4.41	106.477	86	103	0.834951	5.8	1.28	2.62	79.5	0	0	6.05	1.34444
395	5.3	1	6.7	41	26.83	110	80	4.6	1	0	2.46	107.402	90	99	0.909091	5.3	1.96	1.9	76.6	0	0	4.68	1.1024
415	4.9	1	6.5	41	27.73	150	95	5.66	0	0	1.17	100.41	82	101	0.811881	5.7	1.56	3.36	83	0	0	2.46	0.535733
381	5.2	1	6.1	42	25.83	120	80	4.13	0	0	1.08	118.021	98	104	0.942308	5.6	1.37	2.07	59.8	0	0	5.69	1.31502
277	5	1	5.1	43	27.97	140	80	4.27	0	0	3.75	74.4521	95	100	0.95	5.3	1.21	2.35	105.1	0	0	7.04	1.56444
416	5.3	1	6.8	45	26.23	115	70	4.17	0	1	5.62	106.117	72	89	0.808989	5.4	1.31	2.17	73.6	0	0	10.14	2.38853
358	5.2	1	4.7	46	25.47	105	80	4.43	1	0	1.01	87.9713	97	109	0.889908	5.8	1.22	2.49	90	0	0	10.54	2.43591
287	4.6	1	5.9	47	27.76	185	125	5.55	0	0	2.64	102.963	84	105	0.8	4.5	1.12	3.71	76.6	1	0	5.55	1.13467
412	4.7	1	7.6	47	26.83	135	95	5.37	0	0	1.65	96.6905	110	108	1.01852	5.4	2.42	2.23	82.7	0	0	10.44	2.1808
327	5.3	1	7.6	48	26.09	120	80	4.46	1	0	0.54	111.944	99	103	0.961165	5.9	1.21	2.52	61.4	0	0	10.68	2.51573
402	4.8	1	5.3	40	20.52	130	90	3.98	0	1	0.74	89.6132	87	100	0.87	5	1.8	1.46	91.7	0	0	13.06	2.78613
379	5.3	1	7.6	47	23.66	115	80	4.75	1	0	0.7	90.3771	87	92	0.945652	5.8	1.86	2.16	87.5	0	0	1.77	0.416933
290	5	1	6.5	50	28.26	110	78	4.53	0	0	0.68	99.8506	100	103	0.970874	5.4	1.16	2.63	78.4	0	0	6.56	1.45778
427	5.4	1	6.3	51	28.08	120	85	4.04	1	1	2.5	101.756	86	97	0.886598	5.8	1.39	1.95	73.6	0	0	3.66	0.8784
262	5.2	1	7.2	51	28.34	140	90	5.67	0	0	2.58	100.205	81	97	0.835052	5.4	1.44	3.49	76.4	0	0	7.21	1.66631
261	4.9	1	5.5	54	28.41	145	100	4.97	0	0	2.53	63.5403	101	111	0.90991	5.3	1.38	2.85	112.4	0	0	5.59	1.21738
368	4.6	1	6.9	54	30.48	120	90	4.83	0	0	0.73	84.5413	91	103	0.883495	5.7	1.96	2.15	88.8	0	0	4.06	0.830044
490	3.6	1	7.1	54	29.06	120	80	5.87	0	0	4.13	83.8618	70	88	0.795455	5.5	1.18	3.97	89.3	0	0	17.15	2.744
379	5.8	1	7.2	54	24.22	125	80	4.98	1	1	4.69	93.722	72	91	0.791209	5.8	0.92	3.32	81.5	0	0	15.3	3.944
379	4.9	1	7	63	28.23	155	80	5.14	0	0	2.58	90.3424	93	110	0.845455	5.4	1.59	2.82	79.7	0	0	5.63	1.22609
417	5	1	5.1	65	31.2	140	95	4.9	0	0	1.46	87.1595	103	113	0.911504	5.4	1.32	2.85	81.2	0	0	9.29	2.06444
404	3.1	1	5.6	66	30.46	150	90	3.45	0	0	0.91	91.332	95	102	0.931373	5.4	0.81	2.01	74.1	0	0	11.76	1.62027
524	5.9	1	7.5	68	30.48	170	95	5.56	0	0	3.66	80.677	91	109	0.834862	6.1	1.84	3	85	1	0	6.03	1.5812
352	3.7	1	5.4	65	27.04	140	90	5.55	1	0	0.71	71.9494	83	98	0.846939	4.8	1.21	3.62	95.1	0	0	0.92	0.151289
275	5.3	1	5.6	70	28.16	160	100	4.34	0	0	0.59	86.6091	85	98	0.867347	5.2	1.3	2.33	78.7	1	0	5.76	1.3568
396	5.6	1	6.7	71	28.91	140	90	6.2	0	0	1.67	73.0891	96	104	0.923077	5.5	1.36	4.17	90.7	0	0	3.49	0.868622
349	5.3	1	6.3	70	24.54	150	80	4.68	1	0	1.15	91.3896	89	98	0.908163	5.4	1.59	2.36	69.1	0	0	7.16	1.68658
522	3.9	1	7.3	75	25.06	120	90	4.45	1	0	2.15	78.7006	97	112	0.866071	4.3	1.4	2.32	83.3	0	0	18.17	3.14947
462	5.7	1	5.8	20	30.42	112	78	4.47	1	0	1.65	133.736	101	104	0.971154	5.6	1.48	2.26	64.3	0	0	4.71	1.1932
521	5.7	1	7.1	23	33.86	140	96	4.49	0	0	2.89	114.231	97	94	1.03191	5.6	0.98	2.78	82.8	0	0	16.66	4.22053
472	4.5	1	6.3	29	31.14	120	95	3.25	0	0	3.38	118.823	87	102	0.852941	5.8	0.97	1.6	73.5	0	0	3.03	0.606
429	5.7	1	7.5	31	32.33	108	72	4.8	0	0	3.37	98.0511	88	98	0.897959	5.6	1.43	2.65	89.7	0	0	12.8	3.24267
386	5.1	1	7.4	31	28.09	140	85	4.38	0	0	1.75	80.8432	93	101	0.920792	5.9	1.25	2.41	105.3	0	0	6.88	1.55947
471	5.6	1	6.4	32	30.35	130	85	7.14	0	0	3.53	84.2842	105	104	1.00962	5.2	1.35	5.2	101.1	0	1	12.59	3.13351
334	3.6	1	6.6	33	29.71	150	100	3.08	1	0	3.66	104.252	78	96	0.8125	5.1	0.87	1.47	84.3	0	0	5.33	0.8528
409	4.9	1	6.9	34	29.05	120	90	5.26	1	0	1.93	48.7606	94	100	0.94	5.8	1.64	2.91	157.2	0	0	16.6	3.61511
305	4.7	1	6	39	32.66	130	90	4.9	0	0	3.43	113.061	74	97	0.762887	5.9	1.38	2.78	69.9	0	0	11.32	2.36462
386	5.1	1	7.5	34	27.76	130	90	4.59	0	1	5.03	112.061	83	95	0.873684	5.4	1.02	2.83	77.8	0	0	12.8	2.90133
410	5.6	1	6.8	34	25.83	110	80	5.96	1	1	1.48	97.9217	96	102	0.941176	5	1.65	3.61	88.3	0	0	9.07	2.25742
412	3.6	1	6	38	27.4	120	80	5.09	0	0	1.33	72.3968	90	97	0.927835	5.4	1.94	2.42	110.7	0	0	1.98	0.3168
566	5.6	1	6.4	40	31.25	140	86	4.45	0	0	3.23	108.626	87	98	0.887755	5.5	0.74	2.98	75.8	0	0	19.75	4.91556
413	4.9	1	6.1	41	29.07	110	90	4.58	0	1	1.6	72.4326	96	105	0.914286	5.3	1.71	2.13	108.8	0	0	11.68	2.54364
455	5.7	1	6.1	42	28.09	130	90	4.24	0	1	2.65	122.206	80	83	0.963855	5.1	1.18	2.36	55	0	0	10.72	2.71573
372	3.7	1	6.7	42	28.08	120	80	4.93	0	0	2.54	55.0862	84	98	0.857143	5.6	1.55	2.65	135.6	0	0	2.45	0.402889
443	5.7	1	6.4	42	29.76	120	90	5.86	1	0	2.58	125.333	94	105	0.895238	5.3	1.12	4.01	51.7	0	0	4.43	1.12227
456	5.4	1	7.2	43	28.34	122	84	3.95	0	0	4.56	110.827	86	94	0.914894	6	1.14	2.09	68.5	0	0	9.69	2.3256
540	5.6	1	6.6	45	28.41	120	80	5.68	1	1	1.48	99.1756	81	96	0.84375	6.1	1.8	3.14	81.9	0	0	12.59	3.13351
464	4.9	1	6.4	45	29.07	120	80	4.58	0	0	2.73	111.884	96	111	0.864865	5.3	1.49	2.35	64.7	0	0	14.13	3.0772
377	5.3	1	6.4	46	28.72	125	80	4.76	0	1	2.22	87.4815	89	98	0.908163	4.9	2.81	1.22	90.4	0	0	8.43	1.98573
382	3.8	1	6.3	47	28.69	125	85	5.59	0	1	2.26	96.3153	98	109	0.899083	5.5	1.42	3.44	83	0	0	1.76	0.297244
406	5.1	1	6.9	43	24.07	125	90	4.23	1	0	1.78	100.953	96	103	0.932039	5.5	1.82	1.71	81.7	0	0	2.69	0.609733
453	4.8	1	5.3	47	27.17	156	110	4.53	1	0	2.75	98.8328	96	106	0.90566	6.1	1.75	2.04	81.2	1	0	3.29	0.701867
361	4.1	1	5.7	47	27.19	118	90	7.32	1	0	2.11	110.259	81	96	0.84375	5.1	1.67	5.13	64.8	0	1	0.65	0.118444
495	5.7	1	7.6	47	27.41	130	95	4.95	0	1	7.75	90.2912	82	100	0.82	5.2	1.45	2.76	87.5	0	0	11.17	2.82973
300	5	1	7.7	50	28.71	120	90	4.83	1	1	1.02	101.876	94	107	0.878505	5.8	1.81	2.3	74.6	0	0	6.12	1.36
335	5.5	1	5.9	58	32.39	160	105	5.02	1	0	2.27	95.3619	96	100	0.96	5.7	1.35	2.93	76.5	1	0	5.3	1.29556
357	4.8	1	4.8	53	25.34	125	80	5.38	0	0	0.57	98.4579	81	92	0.880435	5.2	2.44	2.22	77.1	0	0	17.74	3.78453
268	5.8	1	7	54	27.64	130	100	5.04	1	0	2.08	84.8964	82	100	0.82	5.2	1.85	2.46	88.4	0	0	15.9	4.09867
412	5.7	1	5.1	57	26.88	120	84	4.56	1	0	1.64	101.165	106	112	0.946429	5.3	1.34	2.48	67.4	0	0	13.25	3.35667
417	5.6	1	5.8	59	27.44	150	115	4.4	1	0	1.16	96.9945	100	104	0.961538	6.1	1.39	2.3	72.1	0	0	11.67	2.90453
275	5.6	1	7.3	59	25.77	130	90	4.1	0	0	2.69	90.2097	96	108	0.888889	5.7	1.2	2.21	81.7	0	0	7.07	1.75964
451	5.6	1	7.6	62	29.75	130	80	4.92	0	1	2.03	98.7734	84	101	0.831683	5.1	2.49	1.69	65.6	0	0	15.44	3.84284
256	5.1	1	7.2	62	28.73	170	90	4.85	0	0	1.21	97.7786	87	92	0.945652	5.6	1.22	2.91	67.2	1	0	8.5	1.92667
324	5.9	1	6.8	68	30.49	150	100	3.78	0	0	2.04	70.9164	71	91	0.78022	5.4	1.17	1.95	94.6	0	0	15.56	4.08018
421	3.5	1	6	60	27.7	160	100	5.72	1	1	1.11	100.844	85	97	0.876289	5.2	1.23	3.75	64.5	1	0	11.42	1.77644
309	5.5	1	4.9	64	27.97	145	100	4.25	0	0	1.35	85.729	108	115	0.93913	5.6	1.41	2.14	82.8	0	0	8.48	2.07289
475	5.3	1	5.3	65	25.01	160	100	4.43	1	1	4.15	90.7078	86	98	0.877551	6.2	1.45	2.26	76.6	1	0	7.54	1.77609
360	3.9	1	4.3	68	27.05	130	80	3.9	0	0	1.74	75.066	96	105	0.914286	5.2	1.2	2	90.3	0	0	1.19	0.206267
424	5.8	1	6.9	71	31.25	150	80	6.03	0	0	2.63	90.9247	100	108	0.925926	5.4	1.68	3.67	68.8	0	0	5.2	1.34044
391	4.6	1	5.5	28	29.71	120	86	5.11	1	0	2.54	122.572	93	108	0.861111	5.6	1.39	2.99	69.3	0	0	5.18	1.05902
406	5.1	1	6.2	28	28.09	140	90	4.58	1	0	1.02	116.409	91	100	0.91	5.5	1.15	2.69	78.6	0	0	7.46	1.69093
289	5.4	1	5	29	33.02	150	90	5.02	0	0	1.11	120.49	75	92	0.815217	5.8	1.04	3.24	71	0	0	7.94	1.9056
354	5.7	1	6.3	36	29.28	134	80	5.23	1	0	2.66	102.39	80	91	0.879121	5.7	1.41	3.1	84.1	1	0	8.17	2.06973
382	5.7	1	7.3	36	30.78	145	100	4.73	1	0	0.73	116.26	100	107	0.934579	5.2	1.27	2.73	68.8	0	0	11.77	2.98173
432	3.2	1	7.4	35	25.88	120	80	5.99	0	1	2.12	92.1312	91	107	0.850467	5.7	1.18	4.13	92.3	0	0	0.96	0.136533
378	4.2	1	6.7	37	26.2	130	100	5	1	1	2.32	115.046	82	88	0.931818	5.8	1.46	2.8	69.3	0	0	9.88	1.84427
356	4.9	1	6.3	33	23.46	125	80	4.94	0	1	1.26	111.838	99	107	0.925234	5.4	1.75	2.46	79.5	0	0	3.58	0.779644
397	4.2	1	6.8	40	29.39	145	110	4.02	0	1	1.6	115.627	83	98	0.846939	5.4	0.84	2.47	65.1	0	0	2.58	0.4816
348	5.4	1	6.6	40	29.76	138	80	3.8	0	0	1.67	86.0594	80	90	0.888889	5.6	1.4	1.73	94.9	0	0	8.52	2.0448
337	4.3	1	5.2	41	28.09	130	95	4.6	1	1	1.53	109.256	88	103	0.854369	6.3	1.38	2.48	73.4	0	0	4.83	0.923067
261	5.4	1	6.8	42	29.34	150	90	4.06	1	0	0.76	84.0465	98	102	0.960784	5.8	1.1	2.27	95.6	0	0	8.13	1.9512
413	3.8	1	7.5	44	28.73	130	100	5.81	0	1	2.56	105.976	76	89	0.853933	5.8	2.23	2.85	75.1	0	0	2.3	0.388444
278	5.2	1	5.6	46	29.39	130	80	5.14	0	0	5.94	102.545	94	108	0.87037	5.4	1.28	3.13	78.7	0	0	7.73	1.78649
449	3.7	1	6.6	46	28.73	110	80	5.97	1	0	1.14	108.049	95	102	0.931373	5.8	1.19	4.1	69.3	0	0	3.52	0.578844
279	3.4	1	5.5	47	28.39	140	100	5.73	1	1	8.05	107.774	89	99	0.89899	5.3	1.37	3.62	68.5	0	0	4.1	0.619556
552	4.5	1	7.7	45	25.54	145	90	5.81	0	0	4.32	107.335	92	102	0.901961	5.3	1.89	3.19	71.6	0	0	3.8	0.76
268	4.7	1	6.2	47	27.68	130	80	4.55	1	0	0.91	103.215	73	90	0.811111	5.3	1.3	2.51	76.1	0	0	2.43	0.5076
484	5.1	1	7.3	49	22.22	146	107	5.69	1	1	1.74	101.317	92	100	0.92	5.6	2.16	2.79	77	0	0	5.22	1.1832
298	5.3	1	4.5	51	29.74	150	105	4.85	1	0	1.01	110.256	84	96	0.875	5.8	1.79	2.34	60.5	0	0	7.08	1.66773
529	5.1	1	7.3	57	29.74	115	80	5.28	0	0	3.59	97.1143	89	102	0.872549	5.8	1.7	2.87	74.4	0	0	6.3	1.428
557	4.8	1	7.3	58	29.41	170	110	5.38	0	1	2.88	97.0608	86	107	0.803738	5.8	1.37	3.29	73.2	1	0	4.02	0.8576
293	5.3	1	4.2	58	31.25	115	80	5.07	1	1	3.27	96.8117	82	100	0.82	6	1.48	2.86	73.7	0	0	8.53	2.00929
437	4.8	1	7.2	53	24.8	130	80	4.44	0	0	1.42	106.828	76	90	0.844444	5.7	1.12	2.59	63.2	0	0	8.8	1.87733
641	5.4	1	4.6	55	25.1	160	100	6.32	1	1	1.63	102.413	79	90	0.877778	6	1.45	4.23	67.7	1	0	8.57	2.0568
384	5.6	1	7.3	57	24.28	110	78	5.13	0	1	1.82	97.9414	99	110	0.9	5.3	1.35	3.05	72.9	0	0	7.57	1.88409
299	5.3	1	6.8	59	26.08	130	80	4.02	0	0	1.19	73.8864	87	96	0.90625	5.5	1.52	1.8	96.4	0	0	7	1.64889
471	5.8	1	7.6	61	28.71	150	100	4.59	0	1	0.68	101.05	82	100	0.82	5.6	1.63	2.22	63.1	0	0	16.9	4.35644
451	5.7	1	5.4	64	30.45	140	90	5.98	1	0	5.07	75.5857	91	100	0.91	5.4	1.57	3.73	91.9	0	0	11.34	2.8728
357	3.8	1	6.6	67	30.47	140	70	6.03	0	1	1.62	90.9944	77	92	0.836957	5	2.36	2.99	73.5	0	0	2.25	0.38
381	4.6	1	6.2	60	25.65	160	90	5.21	1	0	2.15	85.3018	86	100	0.86	5.6	1.77	2.72	85.1	1	0	16.85	3.44489
354	4.9	1	4.6	65	27.28	170	90	5	1	0	1.16	95.4949	71	91	0.78022	5.8	1.37	2.89	67.6	1	0	7.15	1.55711
389	4.6	1	6.3	68	27.77	130	90	4.66	1	1	1.3	90.8575	81	91	0.89011	5.1	1.32	2.61	72.5	0	0	5.68	1.16124
288	5.6	1	7.6	74	28.6	120	70	5.17	0	0	1.07	84.951	87	97	0.896907	5.5	1.64	2.81	77.1	0	0	13.22	3.29031
339	4	1	7.2	27	30.42	120	80	5.05	1	0	6.97	53.8269	83	101	0.821782	5.4	1.47	2.85	150.8	0	0	3.85	0.684444
451	3.7	1	6.9	30	28.41	120	90	5.26	1	0	3.65	122.324	96	104	0.923077	5.3	1.42	3.13	67.3	0	0	12.71	2.09009
370	5	1	6	33	29.59	125	85	4.4	0	0	2.51	115.375	86	103	0.834951	5.7	1.73	1.96	73.7	0	0	4.35	0.966667
622	5.4	1	5.6	32	27.62	130	90	4.17	1	1	4.15	95.8064	99	103	0.961165	5.8	1.91	1.57	90.9	0	0	4.26	1.0224
456	5.5	1	6.8	37	27.68	160	98	5.09	0	0	1.62	90.1462	80	95	0.842105	5.6	1.33	3.03	92.9	1	0	12.02	2.93822
372	5.4	1	7.6	44	28.69	110	70	4.24	0	0	1.32	106.814	71	96	0.739583	5.2	1.1	2.44	73.7	0	0	8.05	1.932
459	4.6	1	7.4	45	28.73	125	80	5.39	1	0	2.2	107.579	81	95	0.852632	5.7	2	2.67	71.2	0	0	18.82	3.84764
730	3.8	1	7.4	47	31.35	140	100	6.08	0	0	9.57	106.034	91	104	0.875	5.3	1.45	3.93	71.3	0	0	5.21	0.879911
410	5.3	1	7.4	40	27.17	170	100	4.95	0	0	1.67	110.195	93	102	0.911765	5.7	1.77	2.45	73.2	1	0	7.67	1.80671
310	5.4	1	7.1	44	27.36	135	90	3.41	0	0	1.05	90.1797	86	100	0.86	5.3	0.69	2.11	89.2	0	0	4.63	1.1112
270	5.1	1	6.2	44	24.8	100	65	4.88	1	0	5.91	111.29	93	106	0.877358	6	1.56	2.59	66.7	0	0	2.75	0.623333
349	4.5	1	7.7	45	25.54	130	95	4.25	1	0	1.93	108.482	87	103	0.84466	5.7	1.03	2.52	69.8	0	0	7.14	1.428
367	4.9	1	6.5	46	24.38	150	95	5.46	1	1	1.27	98.8828	68	86	0.790698	5.6	1.09	3.64	81.7	0	0	5.72	1.24569
330	4.9	1	5.8	41	22.86	120	85	3.61	1	0	1.03	108.665	75	90	0.833333	6.2	1.05	1.91	74.4	0	0	3.41	0.742622
465	3.6	1	6.4	54	31.38	150	105	6.33	1	1	3.53	78.0446	84	100	0.84	5.7	2.21	3.49	94.8	0	0	1.89	0.3024
308	5.3	1	6.2	57	29	140	90	5.36	0	1	1.6	87.961	82	96	0.854167	5.5	1.76	2.89	84.4	0	0	9.05	2.13178
416	3.8	1	6.7	52	26.53	140	90	5.64	1	1	1.11	72.587	87	98	0.887755	5.8	2.39	2.51	101.9	0	0	9.84	1.66187
285	4.9	1	4.9	61	29.39	120	85	4.16	0	0	2.44	80.67	80	95	0.842105	5.5	1.37	2.1	88.6	0	0	5.15	1.12156
326	5.7	1	6.9	64	30.3	120	70	5.33	0	0	1.11	80.0295	75	91	0.824176	4.6	1.24	3.37	87.6	0	0	8.81	2.23187
474	4.2	1	5.8	65	29.76	150	90	4.02	0	0	2.1	89.5712	86	100	0.86	6.2	1.06	2.25	79	0	0	2.22	0.4144
403	5.3	1	7.3	61	27.47	115	80	4.77	0	0	2.86	93.8625	85	100	0.85	5.7	1.24	2.8	75.5	0	0	7.95	1.87267
410	5.3	1	4.9	66	26.15	150	90	5.07	0	0	0.89	89.7727	84	94	0.893617	5.7	1.27	3.07	77.2	0	0	5.96	1.40391
402	5.3	1	6.1	75	32.37	200	120	4.66	0	0	2.65	93.2966	89	105	0.847619	5.3	1.28	2.65	60.3	1	0	7.09	1.67009
362	5.2	1	7.2	75	27.05	160	80	5.38	1	0	1.41	69.0029	101	106	0.95283	5.4	1.4	3.26	92.9	1	0	4.18	0.966044
373	5.8	1	7.4	33	120.41	120	80	4.13	0	0	1.84	91.4711	111	112	0.991071	5.4	0.88	2.56	93.9	0	0	8.23	2.12151
419	4.7	1	3.3	34	31.07	100	70	3.2	0	0	1.11	113.183	102	110	0.927273	5.6	0.07	2.44	76	0	0	3.79	0.791689
589	5.4	1	5.8	35	30.25	105	70	3.72	0	0	5.04	101.613	101	112	0.901786	6.1	0.93	2.14	85.1	0	0	8.92	2.1408
393	5.1	1	7.6	36	30.49	130	90	4.88	1	0	3.27	133.677	90	103	0.873786	5.2	1.48	2.67	49	0	0	6.7	1.51867
479	5.7	1	7	37	31.41	125	88	6.07	0	1	1.31	120.761	96	103	0.932039	5.7	1.89	3.48	61.6	0	0	12.81	3.2452
332	3.5	1	6.9	41	28.39	140	110	4.75	1	0	2.39	83.5411	85	93	0.913978	5.1	0.92	3.1	96.7	0	0	11.34	1.764
366	5	1	7.1	43	29.05	120	80	5.18	1	1	1.98	84.3851	95	101	0.940594	5.4	1.43	3.03	94.8	0	0	4.64	1.03111
271	5.8	1	5.9	46	28.36	130	100	5.77	1	0	1.17	108.443	101	108	0.935185	5	1.93	3.1	68.7	0	0	6.62	1.70649
401	5.6	1	6.5	46	26.57	150	100	5.85	1	0	2.92	77.8397	79	97	0.814433	5.7	1.2	3.92	99.5	0	0	7.97	1.98364
240	5.9	1	7.3	50	29.41	190	110	6.07	1	1	2.79	99.9622	87	97	0.896907	5.4	1.45	3.92	78.2	1	0	9.12	2.39147
350	5.1	1	7.5	56	31.41	170	110	5.23	1	0	1.69	94.6901	88	100	0.88	6	2.14	2.37	79.9	1	0	3.19	0.723067
461	6	1	4.1	56	28.72	170	105	4.22	1	0	2.66	92.9358	76	94	0.808511	5.6	1.23	2.29	81.1	1	0	5.84	1.55733
476	4.9	1	5.7	53	27.66	190	100	4.82	0	0	2.4	103.301	85	98	0.867347	4.9	2.21	1.9	68.6	1	0	4.33	0.942978
496	5	1	7.1	61	30.12	120	90	5.18	0	0	4.89	99.3311	79	91	0.868132	6.2	1.72	2.74	65.8	0	0	7.88	1.75111
391	5	1	5	69	28.93	150	80	5.29	1	0	1.8	90.0909	89	103	0.864078	5	1.62	2.96	72.8	0	0	11.13	2.47333
294	5.2	1	7.2	62	26.81	178	100	3.75	1	1	1.25	87.4214	95	106	0.896226	5.6	1.46	1.64	82.4	1	0	9.51	2.19787
362	5.7	1	7.3	66	25.31	146	88	5.12	0	0	1.82	89.8343	84	97	0.865979	4.4	2.27	2.12	77.1	0	0	10.19	2.58147
341	5.7	1	4.7	68	26.81	160	100	5.49	0	1	1.15	95.1074	85	103	0.825243	5.6	2.1	2.68	64.9	1	0	2.57	0.651067
367	5.4	1	5.8	71	26.35	180	100	5.41	0	0	1.61	92.7725	83	92	0.902174	5.6	1.39	3.3	65.5	1	0	6.99	1.6776
480	5.8	1	7.3	20	29.07	130	80	4.76	0	0	1.91	114.582	100	102	0.980392	6.1	1.62	2.41	84.1	0	0	3.45	0.889333
423	5.6	1	5.9	28	36.2	160	105	4.46	0	0	4.77	118.688	92	102	0.901961	4.9	1.19	2.54	75	1	0	11.18	2.78258
320	5.6	1	5.9	28	30.78	120	78	4.39	1	0	1.38	118.67	112	100	1.12	5.2	1.19	2.49	75	0	0	9.08	2.25991
501	3.4	1	7.4	36	29.06	140	100	3.71	0	0	2.39	111.035	83	98	0.846939	5.2	1.12	1.94	76.9	0	0	17.97	2.71547
409	5.2	1	7.6	43	29.75	170	94	5.61	0	0	1.57	77.1923	88	96	0.916667	5.6	1.4	3.47	102	1	0	7.27	1.68018
403	5.9	1	6.4	47	29.01	120	75	5.23	0	0	16.77	58.8487	80	94	0.851064	5.5	1.19	3.32	124.7	0	0	16.22	4.25324
374	2.9	1	7.1	47	26.12	130	80	5.48	1	1	2.56	96.6544	82	99	0.828283	5.6	2.34	2.42	82.7	0	0	9.31	1.19996
297	5.3	1	5.6	48	27.13	140	90	4.03	1	0	0.96	84.2397	82	91	0.901099	5.6	0.92	2.41	92.2	0	0	7.77	1.83027
527	5.5	1	6.5	50	29.32	160	90	6.44	0	1	2.86	90.9747	82	95	0.863158	5.4	1.74	4.13	85.5	1	0	3.61	0.882444
370	4.6	1	6.8	50	31.64	150	100	4.14	0	0	1.72	88.5977	96	113	0.849558	5.2	1.07	2.38	87.4	0	0	5.65	1.15511
374	5.7	1	7.1	58	29.76	115	74	5.18	0	0	3.35	98.262	92	103	0.893204	5.6	2.03	2.43	71.1	0	0	10.09	2.55613
528	5.3	1	7.6	53	27.17	115	75	6.12	1	1	11.26	91.8817	95	106	0.896226	6.1	2.03	3.4	83.3	0	0	7.71	1.81613
413	5	1	6.9	58	26.83	110	80	4.24	1	0	0.71	97.2003	94	108	0.87037	5.8	1.23	2.31	73	0	0	6.16	1.36889
441	3.5	1	5.1	75	25.47	210	86	5.08	0	0	1.21	83.6045	85	99	0.858586	5.4	1.34	3.01	78.8	1	0	0.94	0.146222
627	5.8	1	5.6	30	29.01	160	95	3.57	0	0	0.38	121.696	103	105	0.980952	4.9	0.91	2	68.2	1	0	20.6	5.31022
456	5.4	1	7.2	35	29.04	120	80	4.99	0	0	1.19	117.228	105	111	0.945946	5.1	1.17	3.08	68.5	0	0	10.16	2.4384
459	5.9	1	6	46	30.12	130	85	5.26	0	0	2.14	112.194	84	93	0.903226	5.6	1.45	3.1	63.2	0	0	6.96	1.82507
338	5	1	6.8	56	30.1	165	110	4.96	1	0	2.46	98.38	84	96	0.875	5.1	1.56	2.66	73.3	1	0	3.93	0.873333
331	4.8	1	7.2	54	26.54	120	100	5.09	1	1	1.92	102.142	103	105	0.980952	5.6	1.31	3.05	69.3	0	0	2.94	0.6272
431	5.8	1	5.3	54	27.76	100	70	5.66	1	0	1.41	108.822	102	108	0.944444	4.8	2.07	2.85	59.4	0	0	11.45	2.95156
444	5.9	1	5.6	61	29.76	155	95	5.24	1	1	2.7	83.1395	95	105	0.904762	5.3	1.28	3.25	86.4	0	0	2.86	0.749956
391	4.9	1	6.1	62	31.91	140	90	4.94	1	0	2.39	81.7805	98	100	0.98	6	1.18	3.03	87.1	0	0	3.52	0.766578
476	5.5	1	7.2	66	31.14	175	105	5.85	1	1	2.06	79.762	104	108	0.962963	5.3	1.76	3.36	86.9	1	0	9.82	2.40044
448	6	1	6	67	28.34	150	110	4.47	0	0	0.86	90.4869	92	104	0.884615	5.7	1.4	2.34	74.5	0	0	10.88	2.90133
400	5.3	1	6.1	71	27.89	140	90	5.14	0	0	2.15	76.7696	91	103	0.883495	4.9	1.71	2.71	87.1	0	0	10.41	2.45213
426	5.7	1	6.1	32	29.73	142	90	5.72	1	1	2.79	77.7779	101	106	0.95283	5.6	1.27	3.71	108.1	0	0	12.98	3.28827
418	5.4	1	5.8	36	29.04	150	110	3.6	0	1	1.08	110.725	82	91	0.901099	5.1	1.28	1.68	77.4	0	0	14.8	3.552
322	5.2	1	7	40	33.79	140	96	4.57	0	1	3.17	106.563	88	98	0.897959	4.7	1.14	2.69	79.4	0	0	7.91	1.82809
479	5.6	1	6	46	28.73	125	80	4.95	0	0	2.13	81.6668	78	92	0.847826	5.5	1.18	3.04	95.7	0	0	16.17	4.02453
416	5.6	1	7.3	40	25.62	125	90	6.14	0	1	29.77	98.1263	96	112	0.857143	5.4	1.39	4.06	85.1	0	0	9.22	2.29476
452	5.9	1	7	52	29.4	150	80	3.87	1	1	2.17	99.8866	92	98	0.938776	5.7	0.86	2.32	75.7	0	0	9.02	2.36524
434	5.9	1	7.2	50	27.17	110	80	5.09	0	1	2.29	112.006	88	98	0.897959	5.7	1.63	2.73	59.3	0	0	4.28	1.12231
272	4.9	1	5.3	51	27.76	170	110	4.94	1	0	1.37	87.0489	93	100	0.93	5	1.56	2.65	88.2	1	0	3.39	0.738267
398	4.9	1	5.4	65	29.4	140	90	3.97	0	1	0.78	74.3707	72	94	0.765957	6	0.94	2.31	92.6	0	0	12.29	2.67649
532	5.7	1	6.3	24	28.73	120	80	3.92	1	0	1.29	124.404	81	92	0.880435	5.7	1.11	2.11	71.6	0	0	15.64	3.96213
386	5.3	1	7.4	27	33.83	150	100	5.54	1	0	1.64	108.54	85	94	0.904255	5.1	1.04	3.78	84.4	0	0	7.28	1.71484
622	5.7	1	5.6	33	28.4	145	100	6.22	0	1	4.14	112.599	74	93	0.795699	5.8	1.88	3.65	78.2	0	0	13.68	3.4656
476	4.4	1	4.9	34	32.65	120	80	5.06	0	0	1.81	114.398	73	92	0.793478	5.5	1.3	3.03	74	0	0	17.44	3.41049
403	3.6	1	5.3	36	30.52	125	85	4.77	1	0	2.42	122.8	98	104	0.942308	5.7	1.27	2.77	60.2	0	0	2.08	0.3328
308	5.3	1	7.1	40	33.83	140	90	4.71	0	0	1.47	98.6057	90	103	0.873786	5.9	1.43	2.55	84.8	0	0	9.73	2.29196
464	5.2	1	5.4	41	28.71	120	80	4.46	0	0	0.89	102.179	93	104	0.894231	6.1	1.48	2.25	81.8	0	0	9.7	2.24178
399	5.3	1	6.6	42	32.65	180	120	6.39	0	0	0.8	91.7401	115	114	1.00877	5.4	1.67	4.12	88.9	1	0	5.15	1.21311
587	5.6	1	5.8	49	31.02	160	90	5.17	1	0	2.57	105.66	85	102	0.833333	5.7	1.92	2.53	69.5	1	0	20.36	5.06738
537	4.7	1	5.8	41	27.06	140	100	4.7	1	0	5.93	87.5362	112	119	0.941176	4.9	1.19	2.78	93	0	0	5.95	1.24289
515	5.6	1	6.9	54	30.07	130	80	4.92	0	0	1.1	76.4085	93	112	0.830357	6.1	1.4	2.78	96.5	0	0	11.45	2.84978
417	5.6	1	7.1	59	29.4	140	80	4.11	0	0	1.83	77.5028	79	92	0.858696	5.2	1.35	2.07	92.6	0	0	3.3	0.821333
336	5.6	1	6.4	60	32.15	130	95	5.03	1	0	0.96	48.5519	89	102	0.872549	5.3	1.69	2.6	135.6	0	0	6.62	1.64764
431	5.6	1	5.4	66	24.45	120	80	5.46	1	0	2.04	92.5538	84	101	0.831683	5.2	1.58	3.15	71.7	0	0	7.25	1.80444
421	4.9	1	3.7	78	29.03	145	95	4.94	0	0	3.03	76.5035	73	94	0.776596	4.8	1.25	2.96	83.9	0	0	3.28	0.714311
360	5.4	1	6.8	33	30.86	125	85	4.66	1	1	4.94	103.662	89	93	0.956989	5.7	1.68	2.25	84.7	0	0	9.51	2.2824
183	5.1	1	5.5	36	32.05	120	90	4.47	0	0	1.2	113.236	96	106	0.90566	5.9	1.17	2.57	73.3	0	0	2.33	0.528133
500	5.2	1	5.3	58	30.1	150	100	5.49	0	1	2.2	84.6887	76	95	0.8	4.5	1.4	3.37	86.6	0	0	3.51	0.8112
300	5.6	1	6.2	66	30.12	180	110	4.06	0	0	2.15	85.3817	90	107	0.841121	5.1	1.02	2.35	82.1	1	0	10.07	2.50631
424	5.4	1	7	61	21.26	140	110	4.01	0	1	0.91	86.5041	88	96	0.916667	5	1.35	1.95	83.6	0	0	7.9	1.896
341	2.9	1	7.6	39	29.24	130	90	5.09	1	1	2.5	119.521	92	105	0.87619	5.6	1.54	2.82	61.1	0	0	0.14	0.0180444
334	6	1	6.9	35	27.17	140	110	4.62	0	0	1.39	86.5988	95	98	0.969388	5.5	1.23	2.65	97.2	0	0	19.24	5.13067
378	5.3	1	6.3	54	31.51	126	80	4.88	1	0	1.7	103.163	98	104	0.942308	5.7	1.3	2.85	67.6	0	0	11.48	2.70418
303	5.8	1	6.6	57	31.16	150	100	4.58	1	0	1.9	98.1359	79	51	1.54902	5.9	1.41	2.43	72.5	0	0	12.76	3.28924
316	5.8	1	7.1	74	29.05	150	90	5.96	1	0	2.6	64.2012	84	95	0.884211	5.4	1.73	3.54	99.2	0	0	6.3	1.624
371	5.2	1	7.1	33	36.93	150	100	4.79	0	0	5.08	111.385	77	95	0.810526	5.6	0.86	3.21	79.8	0	0	5.79	1.33813
438	5.6	1	7.1	36	35.01	160	110	5.37	1	0	3.5	112.784	69	84	0.821429	5.3	1.34	3.3	74	1	0	10.29	2.56107
412	3.9	1	6.4	45	29.76	110	70	4.47	0	0	1.25	97.754	84	97	0.865979	5.3	1.44	2.3	82.9	0	0	8.69	1.50627
431	5.2	1	5.8	48	30.61	120	80	3.38	1	1	2.04	106.993	76	96	0.791667	5.6	0.97	1.8	68.6	0	0	5.48	1.26649
400	3.7	1	7.3	59	29.61	150	100	4.74	0	0	1.24	96.6412	78	90	0.866667	5.3	1.18	2.83	72.8	0	0	2.93	0.481822
362	5.1	1	7.2	78	25.31	140	90	5.93	0	0	0.75	70.3647	103	107	0.962617	5.4	1.66	3.56	89.9	0	0	8.86	2.00827
358	5.7	1	4.4	43	28.71	130	90	4.15	0	0	2.4	83.0701	99	101	0.980198	5.9	1.4	2.06	96	0	0	7.87	1.99373
440	5.5	1	6.4	53	28.41	140	80	6.35	1	0	2.94	97.9572	85	100	0.85	6.2	1.7	4.03	78	0	0	11.47	2.80378
459	5.6	1	4.2	62	31.02	130	100	6.38	1	0	3.69	83.7214	81	94	0.861702	4.9	1.6	4.17	85.4	0	0	9.53	2.37191
379	5.3	1	5.6	67	29.07	120	80	5.43	0	0	0.63	87.1431	94	98	0.959184	5.5	1.17	3.53	80.3	0	0	7.11	1.6748
383	5.7	1	6.7	72	29.7	130	80	4.48	0	0	1.47	86.4936	85	103	0.825243	5.2	1.41	2.34	76.3	0	0	11.43	2.8956
499	5.6	1	5.5	76	26.67	180	100	7.54	0	0	2.3	84.9342	78	90	0.866667	5.2	2.17	4.89	74.5	1	1	9.98	2.48391
415	5.4	1	7.1	38	29.98	110	85	6.95	1	0	1.52	105.971	92	104	0.884615	4.6	2.45	3.83	80.8	0	0	6.44	1.5456
429	3	1	6	25	31.75	140	90	4.35	1	1	0.84	119.577	92	106	0.867925	5.3	1.48	2.16	77.5	0	0	2.63	0.350667
389	5.5	1	7	41	31.1	120	80	4.13	1	0	0.82	93.7919	90	98	0.918367	5.7	1.34	2.1	87.8	0	0	12.3	3.00667
394	5.4	1	7.1	80	33.09	150	100	5.21	0	0	0.7	79.9848	100	103	0.970874	5.6	1.69	2.8	79.9	0	0	8.58	2.0592
331	5.6	1	6.6	46	34.22	156	100	4.5	0	0	1.98	105.389	96	105	0.914286	5.5	1.31	2.46	73.6	0	0	10.05	2.50133
400	5.8	1	6.5	58	31.16	140	90	5.64	1	0	4.96	78.7158	99	103	0.961165	5.6	2.15	2.75	92	0	0	15.59	4.01876
379	4.2	1	6.6	27	35.51	150	100	3.97	1	0	6.57	126.513	70	80	0.875	5.7	1.31	1.94	65.3	0	0	2.63	0.490933
216	4.6	1	6.7	27	31.4	110	80	4.12	1	0	1.17	124.255	75	95	0.789474	5.8	1.71	1.72	68.2	0	0	2.55	0.521333
345	5.6	1	6.8	69	34.34	130	90	4.87	1	0	2.06	94.7686	91	106	0.858491	5.7	1.4	2.74	64.3	0	0	11.65	2.89956
499	4.1	1	6	39	38.64	130	80	5.37	1	0	3.15	112.649	94	105	0.895238	5	1.19	3.46	70.5	0	0	9.09	1.6564
440	6	1	5.2	41	35.83	120	90	5.95	1	1	2.15	122.13	82	96	0.854167	5.2	1.9	3.34	56	0	0	14.03	3.74133
360	4.8	1	5.9	53	34.87	200	120	4.05	1	0	0.74	89.5516	87	96	0.90625	5.8	1.08	2.28	85.1	1	0	2.38	0.507733
706	5.8	1	6.7	25	39.25	140	90	4.71	1	0	3.64	126.621	95	108	0.880497	4.6	0.86	3.12	67.4	0	0	17.15	4.42089
221	5.5	1	6.4	68	20.57	125	80	3.43	1	0	1.18	88.2417	95	102	0.935952	5.6	0.96	1.85	77.8	0	0	9.65	2.35889
484	5.1	1	6.7	52	21.08	104	66	4.32	1	1	0.99	101.99	83	101	0.814571	5.9	1.09	2.52	71.9	0	0	5.28	1.1968
209	5.4	1	7.1	57	22.86	110	70	3.15	0	0	1.09	97.6014	94	103	0.910163	5.7	1.21	1.25	73.5	0	0	11.92	2.8608
237	4.9	1	6.9	66	21.24	110	70	3.43	0	0	0.65	84.9244	98	101	0.970191	5	1	1.82	82.5	0	0	4.1	0.892889
271	4.9	1	6.5	47	20.21	142	80	4.08	0	0	0.59	73.6189	77	92	0.84298	4.9	1.01	2.38	103.6	0	0	3.21	0.699067
291	4.9	1	5.1	34	28.52	150	90	5.14	0	0	1.15	101.116	105	115	0.91783	5.8	1.64	2.77	86	0	0	1.47	0.320133
262	5	1	6.7	45	28.72	140	85	6.33	0	0	10.51	97.9051	108	115	0.944903	5.5	1.73	3.97	82.8	0	0	1.61	0.357778
254	5.9	1	6.7	30	20.01	171	70	5.3	0	0	2.13	105.144	98	104	0.937135	5.5	1	3.59	85.2	1	0	7	1.83556
314	4.6	1	7.3	37	32.3	140	69	4.46	1	0	0.7	120.721	100	103	0.972033	5.5	1.11	2.62	61.7	0	0	5.21	1.06516
254	4.3	1	7	30	24.18	164	95	5.15	0	1	1.24	124.456	95	114	0.836271	5.3	1.35	3.08	64.5	1	0	4.81	0.919244
339	5.1	1	5.7	50	18.03	119	80	5.33	1	0	0.88	88.6358	99	99	1.00671	5.7	2.03	2.58	87.4	1	0	5.73	1.2988
323	4.9	1	6.7	49	24.44	140	91	4.74	1	0	0.87	101.907	71	93	0.765339	5	1.16	2.85	75.9	0	0	4.99	1.08671
289	4.7	1	7.4	46	26.55	140	100	3.64	0	0	1.12	98.068	70	86	0.820991	5.3	0.87	2.13	82.2	0	0	4.3	0.898222
372	4.8	1	4.9	27	25.64	120	90	4.38	0	0	1.1	138.635	108	112	0.966257	5.7	2.02	1.65	52.3	0	0	3.46	0.738133
173	4.8	1	4.3	40	25.19	110	70	3.85	0	0	0.53	116.571	92	99	0.930613	5.5	1.58	1.59	63.8	0	0	7.04	1.50187
264	4.8	1	6.9	34	25.86	139	90	5.07	0	0	0.99	107.446	88	94	0.939297	6.4	1.58	2.76	81.8	1	0	10.54	2.24853
208	4.7	1	7	31	27.56	129	90	3.91	0	0	1.7	115.232	99	105	0.948729	5.8	1.17	2.04	76.5	1	0	13.97	2.91818
323	4.5	1	6.6	48	30.95	140	84	4.7	0	0	1.39	103.042	90	110	0.815975	5.9	1.83	2.14	75.1	0	0	3.96	0.792
264	4.6	1	6.1	40	29.09	135	85	4.97	0	0	0.97	85.149	82	94	0.874363	6.2	1.34	2.89	95.7	0	0	1.97	0.402756
224	5.1	1	7.7	57	22.37	130	84	5.22	0	0	2.06	90.1911	99	116	0.854453	5.8	2.24	2.26	82.7	0	0	7.21	1.63427
385	5.6	1	6.9	35	17.23	160	90	5.22	1	0	2.56	101.046	88	100	0.873619	5.3	1.28	3.22	85.5	1	0	4.73	1.17724
294	4.7	1	7.6	43	28.26	130	81	4.99	1	0	1.89	105.35	95	108	0.883762	5.8	1.28	2.97	77.5	0	0	7.02	1.4664
366	4.4	1	7.5	54	21.31	120	89	4.44	1	0	2.04	101.275	90	101	0.886681	5.1	1.17	2.54	70.7	0	0	2.37	0.463467
378	5.7	1	6	53	22.92	135	90	3.44	0	0	1.05	102.247	91	103	0.879879	5.6	1.46	1.36	70.3	0	0	11.63	2.94627
347	5.4	1	6.5	40	22.44	180	80	4.74	0	0	1.44	111.824	107	109	0.981118	5.4	1.33	2.68	70.6	1	0	6.74	1.6176
242	5.3	1	5.2	40	26.79	160	90	4.04	0	0	1.27	101.264	82	97	0.840421	5.3	0.38	2.96	82.9	1	0	1.41	0.332133
174	5.2	1	5.6	22	29.46	111	80	4.39	0	0	2.86	116.589	113	118	0.954277	5.8	1.35	2.33	81.9	0	0	7.62	1.76107
390	5	1	7.1	44	24.41	156	95	5.36	1	1	2.67	112.237	100	103	0.971065	5.1	1.94	2.71	65.3	0	0	12.01	2.66889
292	5.2	1	5.1	77	28.07	140	89	5.68	0	0	0.85	83.5173	101	115	0.870485	5.2	1.22	3.73	76.3	0	0	6.89	1.59236
204	4.2	1	6.2	69	23.86	140	90	4.64	1	0	0.86	82.8875	86	103	0.836188	5	1.77	2.13	82.7	0	0	3.54	0.6608
236	4.9	1	6.9	27	22.35	120	90	4.5	0	1	2.24	119.836	91	97	0.937179	5.1	1.34	2.43	74.5	0	0	1.52	0.331022
273	5.1	1	5.7	63	23.36	170	101	4.04	0	0	2.04	71.3044	83	94	0.882769	5.8	1.4	1.95	97	1	0	5.44	1.23307
416	5.5	1	7.5	20	19.48	100	70	3.57	0	0	0.95	130.746	78	97	0.804678	5.3	1	1.91	67.9	0	0	3.31	0.809111
273	5.2	1	4.5	46	26.76	120	80	4.11	0	0	1.1	98.1289	85	93	0.911612	5.6	1.1	2.32	82.2	0	0	8.57	1.98062
338	5.4	1	5.9	33	23.81	140	90	4.49	0	0	3.42	123.75	93	103	0.902808	5.2	1.46	2.31	62.2	0	0	5.77	1.3848
328	4.7	1	7.6	58	20.18	140	90	4.35	1	1	0.86	81.6435	89	103	0.859563	5.3	1.52	2.12	89.3	0	0	6.35	1.32644
475	5.1	1	7.1	42	25.44	120	80	4.77	0	0	0.87	119.676	92	104	0.885999	5.5	1.7	2.34	57.8	0	0	9.67	2.19187
333	4.8	1	4.3	27	31.13	130	91	5.09	1	0	1.75	119.426	87	91	0.95681	5.7	1.54	2.82	75.1	0	0	2.75	0.586667
285	4.6	1	6.5	57	28.59	140	100	5.16	0	0	9.33	102.147	82	102	0.803563	5.5	1.44	3	65.8	0	0	9.29	1.89929
284	5.3	1	4	50	21.16	140	91	5.18	0	0	1.65	86.2818	84	100	0.843342	5.1	1.17	3.29	89.3	0	0	0.45	0.106
454	4.4	1	6.8	43	30.61	125	90	4.89	1	0	2.16	112.859	96	103	0.934598	5.4	1.25	2.91	65.6	0	0	18	3.52
266	5.6	1	6.5	41	25.77	139	90	3.88	1	0	0.96	114.455	103	110	0.937572	5.1	1.16	2.03	65.6	1	0	3.4	0.846222
362	4.5	1	4.9	64	22.76	110	70	3.95	0	0	0.45	65.2466	85	97	0.873629	5.3	1.49	1.75	103.8	0	0	6.91	1.382
369	4.3	1	6.5	40	28.54	100	70	3.82	1	0	1.4	111.265	91	102	0.897287	5.6	1.19	1.96	71.5	0	0	14.74	2.81698
296	5.6	1	7.4	25	22.49	130	81	5.71	1	0	0.99	126.388	97	104	0.928166	5.9	1.35	3.62	67.7	0	0	1.65	0.410667
412	3.1	1	6.6	23	26.07	140	90	4.02	1	0	0.53	120.926	90	101	0.89205	5.5	1.08	2.23	78	0	0	1.1	0.151556
329	5.1	1	7.1	35	23.97	130	90	4.63	0	1	5.01	118.853	91	103	0.880256	5.1	1.55	2.34	66.3	0	0	5.49	1.2444
353	5.1	1	6.9	20	21.97	119	80	4.56	1	1	4.21	102.832	92	101	0.90983	5.8	0.83	2.99	92	1	0	4.15	0.940667
346	5.4	1	5.6	60	25.12	119	81	4.65	1	0	1.08	86.9809	91	102	0.898888	5.7	1.46	2.45	83.7	1	0	10.89	2.6136
281	5.5	1	4	25	27.29	124	90	4.16	1	0	1.77	111.3	97	108	0.900147	4.7	1.08	2.39	83.7	0	0	20.97	5.126
255	4.3	1	7.7	71	20.29	130	85	5.13	0	0	5.01	81.8562	77	101	0.75981	5.5	1.32	3.08	82.6	0	0	5.97	1.14093
542	5.1	1	6.4	30	21	130	80	5.94	1	0	2.13	118.978	83	96	0.865602	5.2	0.93	4.3	72	0	0	16.76	3.79893
334	3.5	1	6	32	22.08	131	81	4.97	0	0	1.18	111.458	83	104	0.799476	5.6	1.38	2.85	80.2	1	0	4.1	0.637778
312	5.2	1	7.5	25	26.24	115	80	4.27	1	0	0.84	88.6596	98	97	1.00793	5.5	1.12	2.45	101	0	0	4.15	0.959111
334	4.4	1	6.6	44	25.98	146	91	5.21	1	0	1.15	112.652	97	106	0.919927	5.5	1.31	3.18	64.8	0	0	3.51	0.6864
388	4.1	1	4.2	47	29.5	140	99	5.51	1	0	10.03	85.2762	67	92	0.72784	5.9	1.69	3.11	91.8	0	0	6.21	1.1316
421	3.6	1	4.6	57	26.8	141	90	3.64	1	0	1.1	89.4289	104	108	0.965245	4.8	1.33	1.67	83.3	1	0	3.52	0.5632
346	3.9	1	4.5	38	28.99	130	70	6.29	1	1	2.03	107.13	105	111	0.948873	5.3	2.49	3.15	80.1	0	0	2.03	0.351867
250	5	1	6.8	39	25.77	120	90	5.43	0	0	1.07	109.011	80	92	0.87127	5.4	1.61	3.1	76.4	0	0	3.35	0.744444
294	4.5	1	7.6	58	26.81	125	80	4.37	0	0	1.34	105.717	107	110	0.973971	5	1.37	2.29	59.5	0	0	1.05	0.21
351	4.7	1	5.2	62	24.93	160	80	5.27	0	1	1.95	87.0152	89	101	0.878343	5.6	1.79	2.76	82.7	1	0	8.51	1.77764
386	4.4	1	6.8	53	27.2	130	89	4.71	1	1	1.23	90.6696	98	104	0.941104	5.6	1.56	2.42	84.2	0	0	2.43	0.4752
296	3.3	1	7.4	63	25.66	115	85	4.4	1	0	1.34	89.9901	87	100	0.870461	5	1.33	2.36	80	0	0	2.49	0.3652
368	4.6	1	4.5	47	22.33	150	100	4.91	0	0	0.84	113.351	87	93	0.935566	5	1.27	2.9	60.6	0	0	4.07	0.832089
274	5.1	1	6.1	56	32.59	120	80	4.58	0	0	1.26	96.9601	94	108	0.869137	5.9	1.28	2.56	76	0	0	2.69	0.609733
351	4.8	1	7.6	73	21.95	141	90	5.02	1	0	2.36	92.3787	101	114	0.885013	5.4	1.23	3.05	63.9	0	0	3.77	0.804267
228	5.1	1	7.2	63	31.48	131	90	5.24	1	0	1.95	94.3983	100	104	0.955276	5.3	2.4	2.13	72	1	0	5.82	1.3192
318	3	1	6.4	52	23.25	140	70	6.54	0	0	2.8	105	88	101	0.867193	5.1	1.7	4.3	67	0	0	8.38	1.11733
296	5.6	1	7.2	31	29.42	140	90	3.34	0	0	1.49	115.161	90	94	0.952139	6.2	0.24	2.48	76.6	0	0	4.79	1.19218
294	5	1	6.2	30	26.88	136	95	4.83	0	0	1.57	97.5478	88	100	0.883874	5.2	0.88	3.23	90.6	0	0	3.03	0.673333
262	4.9	1	7.2	55	29.36	130	79	6.17	1	0	0.81	103.525	104	102	1.01827	5	1.96	3.53	65.9	0	0	3.83	0.834089
246	5.9	1	7.3	38	20.42	130	91	4.01	0	0	2.67	104.519	69	89	0.77393	5.5	1.04	2.26	81.7	0	0	9.55	2.50422
515	3.7	1	6	39	24.48	164	105	5.71	0	0	0.98	114.926	93	99	0.944978	5.9	2.21	2.76	67.2	1	0	8.01	1.3172
342	4.8	1	4.2	38	31.15	115	69	5.14	1	1	1.36	109.549	88	109	0.804438	4.9	1.39	3.03	76.8	0	0	6.07	1.29493
359	4.8	1	6	41	23.52	125	75	3.96	0	0	0.85	108.955	89	103	0.863862	5.3	1.08	2.16	73.9	0	0	9.06	1.9328
296	4.8	1	6.1	72	27.19	100	69	3.78	0	0	0.4	66.4484	84	95	0.887611	5.9	1.38	1.74	97.6	0	0	4.12	0.878933
343	4	1	6.2	32	28.47	125	80	5.11	0	0	0.99	130.006	84	97	0.863344	6	1.14	3.24	56.1	0	0	0.88	0.156444
239	5.5	1	5.5	31	29.8	140	100	3.1	1	1	0.81	115.515	92	101	0.903844	5.6	1.37	0.97	76.1	0	0	0.56	0.136889
303	3.7	1	6.4	61	22.91	115	80	4.09	0	0	0.8	90.444	105	114	0.917506	5.9	1.29	2.11	80.6	0	0	16.2	2.664
309	5.2	1	7.1	71	23.54	110	80	5.05	1	1	3.65	92.4925	87	103	0.847856	5.6	1.45	2.87	65.9	0	0	4.42	1.02151
176	4.3	1	6.9	46	19.32	105	70	5.43	1	0	1.47	103.756	90	102	0.87944	5.7	1.34	3.36	76.4	0	0	3.28	0.626844
229	4.2	1	5.9	50	18.46	130	70	5.57	1	0	1.46	96.0074	102	103	0.989032	5.7	1.66	3.18	81.8	0	0	3.4	0.634667
188	4.6	1	5	35	23.58	110	89	5.44	1	0	1.36	87.1395	84	94	0.898213	6	1.08	3.63	96.7	0	0	10.31	2.10782
299	5.1	1	6.6	55	20.88	120	80	5.01	0	0	1.81	99.6806	95	106	0.892828	5.6	2.21	2.06	72.3	0	0	5.53	1.25347
277	5.5	1	6.7	61	23.43	130	95	4.2	1	0	1.97	95.2465	89	102	0.873491	5.6	1.75	1.76	72.9	0	0	10.74	2.62533
396	3.3	1	6	55	28.14	170	110	4.58	1	1	0.7	89.1131	95	95	0.998879	5.4	1.2	2.64	84.5	1	0	6.92	1.01493
349	5	1	5.6	44	25.08	145	95	4.38	1	0	3.52	90.3524	83	98	0.850152	5.4	1.61	2.06	89	0	0	11.12	2.47111
353	5.8	1	7.1	70	26.84	140	79	4.79	0	0	0.68	76.2905	78	100	0.781517	5.7	1.8	2.27	88	0	0	5.17	1.33271
416	5.8	1	7.6	29	25.05	120	90	3.78	0	0	0.59	127.715	88	98	0.903564	5.3	0.95	2.17	61.7	0	0	11.52	2.9696
350	5.6	1	7.1	59	24.3	99	80	4.06	0	0	1.92	98.5639	97	104	0.92779	5.5	1.4	1.97	69.4	0	0	8.1	2.016
255	4.7	1	5.1	61	20.19	120	80	5.15	0	0	1.06	93.1736	111	115	0.969974	6	1.42	3.01	76.9	0	0	5.37	1.12173
249	4.9	1	7.2	46	26.79	141	100	4.84	1	1	5.09	84.3377	95	103	0.925508	5.5	1.73	2.39	93.2	0	0	5.41	1.17818
394	5.8	1	5.4	47	20.86	120	75	3.02	0	0	0.66	108.793	103	108	0.95124	5.2	1.31	0.93	67	0	0	6.61	1.70391
470	5.3	1	7.2	50	25.55	139	80	5.28	1	0	1.16	97.4225	85	96	0.891913	5.7	1.64	2.93	80.8	1	0	8.11	1.91036
407	4.3	1	5.8	47	18.26	119	79	5.59	1	0	1.66	99.3725	121	116	1.04528	5.5	1.59	3.27	80.9	1	0	2.77	0.529378
360	4.7	1	7.5	54	31.62	120	80	4.81	0	0	1.08	96.9683	102	100	1.01963	5.6	1.12	2.97	78.6	0	0	7.51	1.56876
304	5.5	1	7.7	67	21.03	129	71	4.97	0	0	0.94	86.88	89	107	0.831899	6	2.14	2.09	80.5	0	0	2.94	0.718667
404	5.1	1	7.6	53	28.86	126	74	4.76	1	0	0.98	81.9389	87	105	0.828662	6	1.58	2.45	91.6	0	0	4.09	0.927067
337	4.6	1	6.7	47	22.04	140	90	4.73	0	0	1.46	107.93	84	99	0.845757	5.4	1.6	2.4	68.3	0	0	3.35	0.684889
372	5.1	1	5.5	61	21.43	120	65	7.25	0	0	2.65	81.9495	83	93	0.886294	4.9	1.73	4.96	87.4	0	1	6.8	1.54133
387	4.4	1	7.3	57	22.45	141	85	5.45	0	0	1.32	69.5477	84	96	0.869681	5.2	0.97	3.75	102.5	0	0	3.53	0.690311
295	4.7	1	5.2	62	25.5	139	100	2.68	0	0	0.54	99.7471	83	107	0.782433	5.5	0.83	0.99	64	1	0	2.17	0.453289
216	5.4	1	7.1	51	29.26	120	70	5.09	1	1	2.37	79.8352	100	112	0.890694	5.4	1.93	2.43	94.7	0	0	0.86	0.2064
252	5	1	5.8	47	19.99	109	75	4.45	0	0	2.49	114.388	81	98	0.824581	5.7	1.31	2.41	59.3	1	0	5.9	1.31111
225	5.2	1	6.5	51	22.05	150	75	5.92	1	1	0.86	106.838	94	105	0.891832	5.7	1.19	4.02	65.4	0	0	7.23	1.67093
294	5.3	1	7	63	31.27	120	80	5.18	1	0	0.92	91.575	86	99	0.860822	5.5	1.27	3.19	77.5	0	0	18.91	4.45436
316	4.9	1	5.1	54	30.54	120	80	6.16	0	1	4.03	117.619	96	102	0.936813	4.9	1.51	3.97	49.1	0	0	6.4	1.39378
358	4.3	1	4.1	24	22.7	130	90	4.27	0	1	2.65	122.093	108	110	0.978549	5.5	1.36	2.21	74.9	0	0	3.43	0.655511
259	4.8	1	6	37	29.68	150	100	5.81	1	0	2.95	87.9515	93	105	0.889032	5.8	1.3	3.78	94.8	0	0	6.36	1.3568
294	5.7	1	6.8	42	24.45	120	88	4.7	0	1	2.1	106.129	77	98	0.785749	5.4	1.1	2.87	77.5	0	0	5.01	1.2692
282	4.4	1	6.3	71	14.66	150	80	7.12	0	0	2.91	87.4076	69	88	0.785134	5	2.6	3.94	75.7	0	1	9.81	1.9184
251	4.9	1	6.6	64	20.06	109	87	4.66	1	0	2.2	79.6222	85	90	0.942195	5.7	1.26	2.67	88	1	0	6.16	1.34151
291	4	1	5.3	43	26.7	140	99	4.48	1	0	0.54	109.762	78	97	0.802374	5.8	1.6	2.15	70.2	0	0	4.75	0.844444
281	5.6	1	7.3	49	20.88	135	85	5.08	1	0	0.99	94.9664	73	93	0.789699	5.6	1.24	3.11	83	0	0	12.19	3.03396
332	4.9	1	6.8	45	22.95	110	76	3.26	0	0	0.92	102.921	92	99	0.929585	5.1	1.99	0.59	79.3	0	0	5.86	1.27618
262	4.7	1	7.6	31	18.47	120	80	4.86	1	0	2.36	108.29	97	104	0.925818	5.6	1.02	3.12	82.7	0	0	5.81	1.21364
389	4.8	1	6	52	27	130	77	5.71	0	0	1.68	65.737	89	99	0.899754	5.4	1.4	3.57	110.6	0	0	4.58	0.977067
267	4.8	1	5.1	55	20.55	140	100	4.76	1	0	0.83	81.7369	69	96	0.724416	5.2	1.7	2.33	90.7	0	0	4.78	1.01973
429	5.1	1	5.2	78	28.51	134	71	4.01	1	1	1.63	63.0319	98	117	0.835608	5	1.35	1.95	98.4	1	0	10.36	2.34827
282	5.3	1	7.6	58	21.82	150	101	4.67	1	0	1.17	97.1684	78	92	0.849084	5.4	1.44	2.5	73	0	0	2.98	0.701956
434	5.1	1	6.6	27	22.08	120	79	4.3	1	0	1.03	92.228	111	110	1.00391	6	1.01	2.58	96.6	0	0	3.97	0.899867
382	4.6	1	6.7	50	21.77	120	80	4.33	0	0	0.71	109.188	82	97	0.846405	6.2	1.14	2.48	63.1	0	0	3.7	0.756444
375	4.9	1	5.8	56	27.85	130	80	6.41	0	0	0.89	102.676	78	89	0.884154	5.3	1.62	4.21	66.1	0	0	9.45	2.058
295	5.6	1	6.3	78	25.02	120	85	4.7	1	0	6.01	72.1414	83	102	0.812585	5.8	1.04	2.93	88	0	0	8.84	2.20018
337	4.7	1	6.4	57	25.59	130	80	5.07	1	0	0.63	96.119	78	90	0.870745	6.4	1.23	3.11	76.3	0	0	4.27	0.891956
411	5.3	1	5	62	20.28	100	80	4.17	1	0	2.32	88.509	86	99	0.875393	5.1	1.54	1.94	81.6	0	0	3.36	0.791467
382	4.6	1	6.3	58	25.1	110	70	3.37	1	1	1.52	90.0508	89	93	0.963181	5.3	1.1	1.66	82.3	0	0	11.59	2.36951
261	4.7	1	7.4	60	24.99	115	69	5.3	1	0	1.41	80.9832	92	96	0.957415	5.3	1.66	2.93	88.8	0	0	7.69	1.60636
281	4.3	1	7.3	60	20.71	130	86	5.43	0	0	1.01	95.7729	94	105	0.894535	5.9	1.32	3.39	73.1	0	0	1.47	0.280933
385	5.1	1	7.1	48	25.99	140	90	6.01	1	1	3.71	96.5659	94	98	0.963784	5.2	1.67	3.65	82.3	0	0	3.41	0.772933
424	5.6	1	7.7	63	23.47	180	99	4.31	0	1	0.62	95.0762	91	103	0.885425	6.2	1.06	2.54	70.7	1	0	9.54	2.3744
402	3	1	5.2	46	21.19	140	90	6.18	0	0	1.98	93.3288	87	94	0.930661	5.2	1	4.5	85.7	0	0	0.63	0.084
342	5.2	1	7.1	64	24.7	125	80	4.97	0	1	1.29	96.0039	99	108	0.916828	6.3	1.48	2.75	67.9	0	0	7.03	1.62471
542	5.8	1	5.2	40	20.34	149	100	6.64	0	0	1.81	113.253	83	97	0.857344	5.1	1.56	4.52	68.4	1	0	20.53	5.29218
459	4.1	1	4.8	20	28.99	130	90	3.83	0	0	0.77	131.715	82	95	0.859089	5.6	1.12	2.03	66.7	0	0	9.85	1.79489
221	4.9	1	5.2	38	27.87	125	75	4.39	0	0	5.7	108.982	86	93	0.93122	5.3	1.51	2.17	77.8	0	0	5.79	1.26093
367	5.4	1	6.2	54	32.66	150	95	3.8	1	0	0.32	89.9444	107	106	1.01341	5.8	1.16	1.97	84.3	0	0	7.66	1.8384
226	5.1	1	6	33	27.5	150	80	4.33	0	0	1.67	110.808	77	95	0.808934	4.9	1.28	2.34	80.2	0	0	6.27	1.4212
416	5.5	1	7.4	25	24.29	110	90	4.54	0	1	1.59	88.1563	74	82	0.894108	6	1.29	2.52	101.5	0	0	8.96	2.19022
240	4.8	1	6.3	32	28.09	145	90	4.9	0	1	1.76	105.375	94	98	0.964941	4.9	1.62	2.55	84.1	0	0	1.47	0.3136
253	4.8	1	6.5	57	26.25	126	81	3.99	0	0	1.26	107.905	101	109	0.925135	5.4	1.09	2.19	57.6	0	0	5.49	1.1712
227	5.6	1	6.6	48	24.23	119	80	3.93	0	0	0.84	96.4176	84	96	0.86961	5.5	0.54	2.68	82.4	0	0	9.9	2.464
368	4.7	1	4.6	42	23.83	120	80	3.36	0	0	0.96	80.6959	91	106	0.857415	5.7	1.16	1.59	98.9	0	0	7.11	1.4852
261	4.1	1	6.8	31	27.79	110	70	4.69	0	1	0.85	113.828	96	106	0.912287	5.3	1.2	2.76	78.8	0	0	4.28	0.779911
313	5.3	1	7.6	29	21.25	160	100	3.83	1	1	0.69	117.026	103	105	0.987428	5.8	1.13	2.03	76.3	1	0	8.26	1.94569
507	5.4	1	7.2	62	20.66	120	85	5.52	0	0	1.54	91.7489	100	105	0.955706	6	1.87	2.93	78.4	0	0	7.9	1.896
387	5.2	1	7.3	56	22.27	161	110	5.2	0	0	1.71	95.823	94	104	0.904471	5.3	1.16	3.32	78.2	1	0	5.49	1.2688
261	5.4	1	6.3	21	25.02	140	84	4.91	1	0	1.71	131.832	99	102	0.963906	5.5	0.98	3.19	65.4	0	0	9.73	2.3352
300	5.3	1	4.6	38	26.89	120	75	3.67	0	1	0.76	110.537	77	96	0.797329	5.3	0.93	2.1	75.1	0	0	4.17	0.982267
354	4.6	1	6.5	49	20.06	116	69	5.74	1	0	2.64	83.1605	94	106	0.89397	5.6	1.48	3.53	92.6	0	0	13.08	2.67413
289	4.9	1	6.9	37	24.64	161	111	4.91	1	1	8.46	110.982	105	103	1.01682	5.4	1.29	2.88	75.7	1	0	5.29	1.15204
381	5.3	1	7.6	63	21.27	146	100	6.07	1	0	3.07	99.5864	90	98	0.913335	5.4	1.71	3.66	63.2	0	0	7.54	1.77609
416	5.4	1	3.7	40	18.52	111	69	6.41	1	1	0.87	107.524	83	93	0.889867	5.6	1.34	4.5	77.7	0	0	6.86	1.6464
317	5.1	1	5.6	76	27.12	99	70	4.56	1	0	0.82	81.0619	85	99	0.855263	5.4	1.32	2.5	80.9	0	0	7.68	1.7408
245	4.5	1	5.3	60	26.48	130	96	5.95	0	0	2.48	99.5742	100	113	0.883468	5.1	2.12	3.13	66.5	0	0	2.13	0.426
318	5.1	1	7.4	46	27.67	119	80	5.46	1	0	1.09	63.2045	81	98	0.820966	5.3	1.47	3.26	118.3	0	0	7.43	1.68413
373	5.2	1	7.6	70	19.93	145	85	3.86	1	0	0.45	69.9593	96	110	0.873547	5.4	1.21	1.96	94.6	0	0	6.52	1.50684
329	5.1	1	6.6	75	20.95	138	80	3.56	1	0	0.96	74.0395	77	99	0.773861	5.3	1.08	1.83	87.7	0	0	15.63	3.5428
205	4.7	1	6.2	71	25	121	79	5.13	1	0	6.87	88.9152	101	108	0.932211	4.9	1.13	3.27	72.6	1	0	6.99	1.46013
305	5.8	1	5.9	68	21.62	131	90	5.88	0	0	1.09	93.6908	81	97	0.826391	5.8	1.32	3.84	67.3	1	0	15.42	3.97493
232	4.3	1	6.6	46	27.74	135	80	5.8	1	1	0.62	102.504	89	99	0.899198	4.6	1.86	3.21	78.7	0	0	1.28	0.244622
378	4.6	1	6.4	50	28.76	115	69	4.18	0	1	5.56	91.7101	102	95	1.0751	5.3	1.27	2.22	84.9	0	0	4.25	0.868889
406	3.5	1	4.8	33	21.27	139	91	4.48	1	1	0.84	112.347	107	118	0.913435	5.5	1.39	2.36	78.7	0	0	1.79	0.278444
388	5.2	1	5.5	27	28.92	120	85	4.34	1	0	1.76	117.552	75	92	0.819362	5.8	1.14	2.49	78.1	0	0	6.52	1.50684
240	5.3	1	6.5	56	30.19	131	90	8.67	0	0	1.64	104.103	78	96	0.80992	6.1	1.71	6.37	63.9	1	1	6.16	1.45102
413	4.6	1	6.4	41	29.4	150	95	3.26	0	0	0.79	94.1307	80	89	0.894639	5.6	1.22	1.36	87.6	0	0	10.77	2.20187
305	3.9	1	7.3	50	23.89	159	90	4.91	0	0	0.96	107.685	82	91	0.907108	5.7	1.94	2.23	65.2	1	0	3.43	0.594533
292	5.3	1	6.9	53	28.33	120	80	5.01	0	0	1.1	82.8726	77	94	0.816605	5.2	2.07	2.2	90.8	0	0	2.87	0.676044
385	5.3	1	7.6	44	17.59	120	80	5.13	1	0	0.88	85.8982	102	101	1.00629	6.1	1.26	3.14	92.8	0	0	9.28	2.18596
270	5.2	1	4.8	34	21.62	140	91	4.53	0	0	1.67	111.187	93	107	0.873041	5.5	1.99	1.8	79.3	0	0	6.85	1.58311
263	5.2	1	5	47	25.68	150	109	4.46	0	0	0.79	97.5247	96	96	0.995263	6	1.36	2.37	82.1	0	0	7.92	1.8304
243	5.5	1	5.3	39	23.12	126	94	4.35	1	0	1.28	99.6281	75	97	0.773385	5.7	1.03	2.6	84.5	0	0	15.2	3.71556
402	3.1	1	5.4	71	25.82	116	75	4.96	0	1	0.37	64.3878	94	97	0.967894	5.4	1.75	2.47	100.7	0	0	4.22	0.581422
308	5.3	1	7.2	43	23.22	130	80	6.23	1	0	2.53	95.4848	81	93	0.872216	5	1.36	4.18	85.5	0	0	6.24	1.46987
384	5.8	1	7.4	68	24.14	109	79	4.87	1	0	2.38	93.2583	98	104	0.937428	6.1	1.33	2.81	68	1	0	18.56	4.78436
317	5.6	1	7.1	71	23.38	170	90	3.89	1	0	1.74	92.99	82	97	0.844284	4.5	0.9	2.29	65.1	1	0	8.62	2.14542
240	5.4	1	6.9	20	25.03	151	91	5.12	0	0	1.16	131.549	90	106	0.855026	5.5	1.6	2.79	66.9	1	0	9.44	2.2656
335	5.1	1	6.2	36	26.91	121	75	4.12	1	1	0.49	121.598	91	99	0.921321	5.3	1.23	2.2	61.6	1	0	7.49	1.69773
195	4.6	1	5.7	39	18.09	156	111	4.51	1	0	2.8	116.615	90	98	0.914923	5.3	1.59	2.19	64.8	0	0	4.06	0.830044
365	5.1	1	6.2	44	20.14	190	120	10.39	0	0	3.51	114.809	90	109	0.823251	5.7	1.19	8.7	61.8	1	1	8.4	1.904
277	5.5	1	6.9	34	24.32	120	80	5.95	0	0	1.14	111.883	91	106	0.853604	5.6	1.27	3.97	78.1	0	0	11.26	2.75244
365	5.1	1	7.3	41	21.69	140	90	5.66	1	0	1.52	92.0466	87	95	0.915254	5.5	1.71	3.22	89.2	0	0	8.41	1.90627
392	5.3	1	5.5	25	23.66	150	99	5.26	1	0	0.93	119.24	116	100	1.16008	5.5	1.17	3.38	78	0	0	2.58	0.607733
363	5	1	7.7	53	24.77	110	81	4.76	0	0	1.97	104.189	93	108	0.858202	5.4	1.29	2.74	67.1	0	0	6.45	1.43333
306	5.7	1	5.1	75	17.99	120	70	5.45	0	0	1.32	81.5408	85	107	0.792936	5.1	1.8	2.93	80.9	0	0	1.87	0.473733
272	5.3	1	7.4	33	20.9	119	70	3.95	1	0	0.67	103.944	92	100	0.925583	6.4	0.89	2.35	84.5	0	0	4.22	0.994044
307	5.1	1	6.1	69	28.74	90	60	4.37	1	0	0.79	94.6828	82	97	0.850378	5.7	1.69	1.97	64.5	0	0	2.58	0.5848
374	4.7	1	7.3	60	28.73	106	64	4.84	1	0	1.14	72.2742	92	100	0.927782	5.8	1.18	2.94	97.6	0	0	1.47	0.307067
342	5.9	1	7.3	32	20.05	165	99	5.87	0	0	1.72	73.6079	106	108	0.980503	5	2.06	3.08	113.1	1	0	4.09	1.07249
270	5.4	1	5.8	27	23.21	100	80	3.56	1	0	0.33	122.256	90	100	0.89761	5.3	1.27	1.64	71	0	0	13.83	3.3192
296	5.3	1	6.2	52	27.1	105	80	5.59	1	0	1.42	101.952	93	99	0.932737	5.2	2.74	2.12	72	0	0	0.87	0.204933
402	4.4	1	7	57	19.57	125	80	5.69	0	0	2.32	69.7849	72	89	0.81077	5.7	1.34	3.62	102.2	0	0	2.8	0.547556
378	4.9	1	6.4	38	25.79	160	110	4.17	0	0	0.78	94.9916	95	107	0.891708	4.9	1.3	2.18	88.4	1	0	3.89	0.847156
320	5.1	1	4.8	37	22.46	134	81	3.85	0	0	0.79	125.692	96	105	0.908254	5.5	1.21	1.96	55.9	0	0	14.86	3.36827
519	5.8	1	6.2	52	27.18	140	91	4.49	1	1	2.03	76.2415	100	105	0.957648	5.1	2.91	0.86	97.8	0	0	12.44	3.20676
402	4.5	1	6.4	51	25.84	120	80	4.02	0	0	1.29	71.1578	98	104	0.942098	6.2	0.71	2.6	104.1	0	0	6.99	1.398
334	5.3	1	7.5	32	24.84	130	90	4.16	1	1	4.11	128.405	97	108	0.903823	5.4	1.29	2.18	57.8	0	0	6.28	1.47929
306	5.3	1	5.6	64	25.48	150	96	5.82	1	0	0.65	70.6996	76	92	0.826643	5.6	1.79	3.3	97.1	0	0	1.1	0.259111
209	4.9	1	6.4	73	22.83	140	89	4.21	0	0	1.4	89.9729	88	95	0.918852	5	1.27	2.25	68.2	0	0	4.68	1.0192
395	5.9	1	6.9	75	28.79	109	70	3.51	1	0	0.87	70.3267	90	98	0.923854	4.9	1.13	1.74	91.5	1	0	19.79	5.18938
256	4.6	1	6.3	65	22.35	116	80	5.22	1	0	3.57	68.277	88	104	0.848883	5.7	1.31	3.19	99.4	0	0	3.51	0.7176
249	5.2	1	7.7	43	29.04	140	110	4.77	1	0	2.43	99.0204	91	101	0.897672	5.5	1.4	2.64	83	0	0	8.63	1.99449
197	5.6	1	6.1	70	21.89	140	95	4.53	1	0	2.47	90.3363	97	104	0.935922	5.4	1.37	2.42	71	0	0	10.2	2.53867
240	5.1	1	6.8	45	20.88	120	81	4.9	1	0	0.88	114.005	93	103	0.901631	5.4	1.31	2.85	61.8	0	0	2.2	0.498667
375	5.1	1	5.7	68	29.68	145	80	4.96	1	0	1.08	70.0302	89	102	0.875419	5.6	2.02	2.2	95.6	0	0	7.77	1.7612
292	5.5	1	6.5	44	25.88	130	80	6.42	0	1	0.99	110.86	79	101	0.784251	5.5	1.54	4.31	67.3	0	0	9.9	2.42
317	5.3	1	7.3	43	27.09	125	89	4.13	0	0	0.86	103.37	70	95	0.734548	5.6	1.06	2.38	80.1	0	0	7.22	1.70071
322	5.3	1	7	37	27.36	119	80	4.36	0	0	0.87	112.716	96	105	0.913947	5.2	1.34	2.31	72.9	0	0	6.53	1.53818
327	5.1	1	7.3	49	18.08	150	95	5.69	0	0	1.2	109.054	78	90	0.864317	5.6	1.95	3.01	64.3	0	0	5.9	1.33733
405	5.6	1	7	54	26.02	129	90	6.35	0	0	0.81	99.728	85	97	0.878048	5.6	2.33	3.4	73.4	0	0	11.35	2.82489
257	4.6	1	3.8	38	24.47	90	70	4.34	0	0	1.16	84.6446	86	97	0.888079	5.6	1.26	2.37	97.3	0	0	2.9	0.592889
306	5.4	1	6.3	60	22.3	110	80	4.7	0	0	0.92	92.0395	100	110	0.909557	5	0.85	3.12	79.9	0	0	10.42	2.5008
232	4.7	1	6.3	54	23.18	130	79	4.76	0	0	0.64	84.4318	86	98	0.870548	5.9	1.09	2.94	88.8	0	0	4.8	1.00267
318	4.5	1	6.2	65	24.77	100	65	4.84	1	0	5.92	90.7197	117	117	1.00425	5.7	1.71	2.41	76.6	0	0	4.56	0.912
310	5.1	1	7.2	44	19.73	120	80	4.5	0	0	1.81	106.237	96	97	0.990271	5.4	1.22	2.55	74.7	0	0	8.67	1.9652
335	5.4	1	7.4	48	25.4	131	95	4.65	1	1	1.52	83.5454	83	100	0.826826	5.6	1.39	2.52	92.8	1	0	7.34	1.7616
345	5.2	1	7.1	22	22.34	130	85	5	0	0	1.22	130.638	72	89	0.80373	5.2	1.19	3.07	65.8	0	0	6.26	1.44676
298	4.1	1	6	73	24.64	116	65	4.45	1	0	0.94	76.8679	85	97	0.878362	5.7	1.56	2.16	86	0	0	1.91	0.348044
411	5.2	1	6.7	49	22.02	130	80	5.03	1	0	1.63	105.517	82	95	0.864621	5.7	1.78	2.52	69.7	0	0	10.59	2.44747
289	4.9	1	6.6	53	22.11	150	100	3.97	1	0	6.58	81.3275	97	103	0.944365	4.8	1.28	1.98	92.2	0	0	3.93	0.855867
404	3	1	4.2	30	18.69	130	79	4.46	0	0	2.99	109.568	87	98	0.886666	5.3	1.36	2.37	82.3	0	0	9.26	1.23467
229	5.3	1	7.1	36	24.66	130	90	3.94	0	1	0.7	62.5734	88	98	0.8922	5.3	0.93	2.3	126.4	0	0	1.28	0.301511
549	5.2	1	6.1	28	20.8	130	79	4.45	0	0	1.32	125.165	81	101	0.805996	5.3	1.35	2.37	65.9	0	0	6.12	1.4144
284	4.4	1	6.9	45	23.28	110	71	7.16	1	0	1.67	102.531	96	103	0.939347	5.3	1.87	4.72	79.7	0	1	2.04	0.398933
393	5.2	1	7.3	42	24.38	104	58	3.69	0	0	1	96.1313	82	94	0.875594	5.7	0.97	2.08	85.6	0	0	8.76	2.02453
402	5.3	1	6.1	66	22.44	140	89	5.42	0	0	2.88	91.4822	91	108	0.84399	6.1	1.64	3.06	73.8	0	0	10.26	2.4168
268	4.8	1	7.7	45	29.77	140	95	5.3	0	0	0.95	88.2989	90	99	0.909388	5.3	1.79	2.8	90.2	0	0	4.25	0.906667
319	5.1	1	5.4	58	25.93	131	100	7.64	0	0	2.16	98.9464	83	92	0.89876	6.2	1.48	6.05	69.9	0	1	1.21	0.274267
339	5.6	1	7.6	42	30.15	161	90	5.03	0	0	1.1	74.2839	80	95	0.836542	5.3	2.57	1.73	105.9	1	0	10.96	2.72782
368	5.1	1	7.4	36	27.35	129	75	4.52	0	0	1.83	109.811	99	106	0.928527	5.6	1.89	1.89	79	0	0	10.82	2.45253
385	5.2	1	5.1	33	23.84	137	80	6.07	1	0	1.62	118.486	74	88	0.838854	5.1	1.45	3.92	69.1	1	0	10.71	2.4752
280	4.3	1	6.7	57	31.32	159	105	4.41	0	0	4.77	75.8858	99	98	1.00997	5.8	1.21	2.48	95.4	1	0	10.37	1.98182
333	5.2	1	7	66	24.98	130	80	5.1	0	0	0.52	89.5705	112	114	0.982828	5.6	1.48	2.89	77.7	0	0	3.1	0.716444
385	5.3	1	4.8	57	23.02	151	95	3.39	0	0	0.85	98.4289	85	99	0.861537	5.7	1.31	1.47	72	0	0	6.32	1.48871
357	4.8	1	6.2	43	24.41	140	89	6.22	0	0	1.59	89.8009	96	93	1.02357	5.4	1.5	4.04	90	0	0	1.6	0.341333
401	3.6	1	6.6	53	25.5	140	90	5.89	0	0	0.71	102.269	98	103	0.955265	5.1	1.22	3.95	70.2	0	0	2.67	0.4272
322	4.3	1	5.9	42	28.44	100	50	3.64	0	0	0.51	96.885	94	102	0.921617	4.9	1.42	1.58	85	0	0	4.01	0.766356
316	5.1	1	4.6	46	23.94	109	78	5.28	0	0	1.42	73.7565	98	106	0.916111	5.6	1.39	3.18	104.1	0	0	3.19	0.723067
333	5.6	1	7.3	65	19.77	129	90	3.1	1	0	1.06	87.9588	96	105	0.919969	5.5	1.02	1.32	80.6	0	0	8.37	2.0832
216	4.5	1	6.9	52	23.3	100	81	5.37	0	0	1.09	85.5929	78	91	0.854117	5.5	1.37	3.28	88.9	0	0	4.44	0.888
405	4.8	1	5	30	24.85	121	95	3.31	0	0	3.36	99.6676	102	106	0.964547	5.6	1.35	1.33	89	0	0	3.28	0.699733
326	5.7	1	7	78	30.46	101	64	5.37	1	0	1.86	84.6902	82	93	0.890531	5.5	1.35	3.3	72.5	1	0	3.9	0.988
235	5.6	1	6.2	76	17.88	120	86	3.21	0	0	0.74	74.6801	84	102	0.82798	5.1	1.08	1.44	86.5	0	0	10.79	2.68551
280	5.7	1	6.6	51	25.74	160	100	5.24	1	1	0.89	89.5611	87	100	0.876582	5.9	1.43	3.1	86.1	1	0	12.01	3.04253
323	5.6	1	7.1	53	24.85	139	75	6.31	1	0	1.54	101.805	106	109	0.978076	4.8	1.44	4.22	71	0	0	13.92	3.46453
334	3.4	1	7.3	47	24.43	115	74	5.13	0	0	3.36	99.8074	108	110	0.981328	5.8	1.37	3.03	80.6	0	0	2.8	0.423111
281	4.6	1	6.8	70	20.75	114	85	5.3	1	0	1.29	82.1008	105	108	0.970814	5.6	1.37	3.23	82.9	0	0	1.73	0.353689
357	3.3	1	6.2	78	27.62	128	92	6.39	1	0	2.75	59.2219	92	95	0.962939	6.2	2.96	2.82	103.6	0	0	1.79	0.262533
287	3.8	1	4.6	66	20.76	141	95	5.02	0	0	4.07	96.4361	94	98	0.963873	5.4	1.18	3.1	64.9	0	0	6.69	1.12987
288	5.4	1	6.6	27	23.77	150	80	6	0	0	2.66	106.198	98	105	0.93816	5.2	1.12	4.19	86	0	0	10.2	2.448
277	4.7	1	6.1	21	24.23	120	71	3.69	1	0	1.48	128.918	90	99	0.905952	4.9	1.2	1.85	69.1	0	0	5.33	1.11338
291	3.1	1	7.3	24	20.43	99	54	3.06	0	0	0.98	119.484	103	114	0.89833	5.5	1.09	1.24	79	0	0	0.26	0.0358222
322	5.7	1	5.9	41	25.32	130	80	4.93	0	1	2.02	99.8107	87	92	0.939432	5.8	1.66	2.53	83.4	0	0	14.74	3.73413
269	5.6	1	5.5	75	27.15	140	90	3.57	0	0	0.38	84.8474	94	108	0.870676	5.4	0.88	2.04	76	0	0	12.77	3.17831
272	5.2	1	6	58	25.8	110	80	4.81	1	0	2.23	72.8491	78	97	0.800856	5.9	1.35	2.74	98.1	0	0	3.46	0.799644
402	5.3	1	6	58	28.68	120	79	4.29	1	0	1.52	100.183	87	94	0.921549	5.2	1.29	2.29	67.8	0	0	8.61	2.02813
296	5.2	1	5.3	58	26.06	130	101	5.83	0	0	2.66	94.3852	77	89	0.864221	6.1	1.9	3.2	78.4	0	0	11.12	2.56996
391	3.3	1	7.5	70	21.83	130	88	5.31	1	1	1.28	87.6486	91	102	0.887469	5.4	1.93	2.67	76.5	0	0	2.05	0.300667
231	3.9	1	7.3	69	18.64	150	101	5.19	1	0	2.09	65.3553	83	89	0.931784	5.1	1.37	3.1	100.6	0	0	1.23	0.2132
236	5.6	1	7	36	28.05	120	80	3.39	0	0	1.19	115.976	105	113	0.930712	5.1	1.25	1.53	69.2	0	0	11.54	2.87218
325	4.2	1	6.5	42	26.23	140	90	5.21	1	0	2.75	100.443	82	99	0.834305	5.6	2.4	2.09	82.5	0	0	4.83	0.9016
375	5.1	1	7.4	67	19.66	114	80	5.1	1	0	1.25	78.9181	83	90	0.925694	5	1.1	3.27	87.1	0	0	6.15	1.394
474	5	1	5.8	20	29.03	120	80	4.39	1	1	1	106.211	96	101	0.951249	5.6	1.28	2.4	89.5	0	0	12.21	2.71333
268	5.6	1	5.4	30	22.62	155	100	6.02	0	0	2.15	126.563	80	98	0.811416	5.8	1.57	3.76	62	0	0	1.9	0.472889
392	5.4	1	7.6	74	22.24	140	81	4.24	0	0	3.82	90.0425	93	107	0.869072	5.5	1.17	2.37	66.9	0	0	5	1.2
515	5.8	1	5.5	33	18.81	120	90	5.2	0	0	4.87	81.6905	86	101	0.850791	5.5	1.34	3.14	103.2	0	0	13.53	3.48773
306	4.9	1	6.4	61	23.87	110	79	4.77	1	0	1.72	96.5982	89	102	0.878189	5.1	1.52	2.52	70.4	0	0	3.77	0.821022
258	4.8	1	7.5	45	25.35	125	80	5.17	0	0	0.73	79.2705	99	115	0.865575	5.4	1.29	3.17	98.6	0	0	2.5	0.533333
279	5.7	1	7.1	49	21.58	135	88	3.88	1	1	0.61	98.7205	86	97	0.885819	5.9	1.38	1.81	80.4	0	0	12.97	3.28573
313	3.5	1	6.5	42	26.19	141	85	6.39	0	0	1.4	73.2277	90	102	0.879013	5.2	1.14	4.64	107.2	0	0	6.65	1.03444
422	5.3	1	7.2	60	20.85	111	79	6.02	1	0	2.82	86.8795	92	105	0.871736	5.4	1.32	4.01	83.8	0	0	19.77	4.65693
285	5.7	1	5.6	47	26.57	121	80	3.78	0	0	0.6	80.8363	87	94	0.922587	5.3	1.11	2.01	95.9	0	0	5.89	1.49213
333	3.1	1	6.2	38	31.16	145	95	4.94	0	0	3.06	98.1357	90	103	0.871545	5.8	1.33	2.88	86.1	0	0	14.35	1.97711
363	5.3	1	4.7	41	28.32	120	79	4.38	0	0	0.54	88.7232	75	96	0.787304	5.6	1.12	2.55	92	0	0	4.89	1.15187
421	5.7	1	6.4	42	25.42	117	75	4.74	0	0	0.49	95.4407	72	86	0.835039	5.8	2.1	1.91	86.1	1	0	6.69	1.6948
443	5.4	1	6.4	37	23.77	99	69	5.23	0	0	1.15	111.793	87	98	0.889871	5.5	1.99	2.52	74.4	0	0	9.38	2.2512
434	5.4	1	6.9	27	27.68	151	116	3.57	0	0	1.26	121.694	92	102	0.910718	5.5	1.47	1.45	71.8	0	0	11.78	2.8272
312	4.6	1	6.2	33	22.75	125	79	7.1	0	0	1.31	118.38	95	102	0.935002	5.3	1.77	4.77	69.3	0	1	15.84	3.2384
245	5.2	1	7.7	66	27.28	120	70	4.41	1	0	0.68	97.7581	101	103	0.984729	5.3	1.16	2.54	62.8	0	0	13.84	3.19858
333	5.4	1	6.2	38	18.21	149	95	5.4	1	1	1.29	104.512	88	102	0.864101	5.8	1.58	3.1	81.7	0	0	7.18	1.7232
376	5.4	1	5.4	40	20.76	120	90	5.14	0	0	1.54	83.0574	76	95	0.795011	5.8	1.76	2.66	97.7	0	0	8.88	2.1312
218	5.4	1	6.2	67	26	140	100	4.14	0	0	1.35	88.7525	84	93	0.901822	5.6	1.26	2.19	78.1	0	0	2.92	0.7008
350	5.1	1	7.2	28	24.23	100	80	3.93	0	0	2.29	124.938	77	101	0.762013	5.6	1.04	2.19	66.2	0	0	3.46	0.784267
293	4.9	1	6.9	63	27.28	129	80	7.18	1	0	6.89	87.6508	101	105	0.957898	5.4	1.55	5.05	81.8	0	1	4.83	1.05187
317	5.6	1	7.6	33	26	151	100	4.61	1	1	1.76	113.854	74	91	0.809118	5.6	1.42	2.46	76.2	0	0	12.3	3.06133
380	5.1	1	7.4	44	34.91	130	85	4.35	1	0	1.85	95.9454	87	97	0.905956	5.8	1.16	2.48	84.7	0	0	8.54	1.93573
241	5.3	1	6.8	56	19.44	142	80	4.6	0	0	1.03	95.9826	74	91	0.809267	5	1.43	2.43	77.9	0	0	11.65	2.74422
393	5.8	1	7.3	65	20.85	110	70	4.22	1	0	1.05	89.5298	90	95	0.941827	5.6	1.06	2.46	79.1	0	0	3.62	0.933156
309	5.6	1	5.2	49	20.63	139	77	4.42	1	1	3.04	89.0095	91	96	0.943726	5.2	1.06	2.64	87.6	0	0	11.8	2.93689
277	5.7	1	5.2	31	31.05	139	80	4.43	0	1	2.35	103.995	83	98	0.851839	4.9	1.02	2.69	85.5	0	0	10.36	2.62453
348	5.7	1	5.9	67	25.4	120	80	5.44	1	1	0.89	88.4075	94	106	0.89221	5.4	1.78	2.93	78.8	0	0	10.65	2.698
374	5.5	1	6.8	66	23.44	110	80	4.35	0	0	0.8	63.2626	91	104	0.877497	5.9	1.18	2.46	105.2	0	0	7.58	1.85289
336	5.3	1	5.8	41	21.64	136	96	3.54	0	0	0.95	73.0303	82	88	0.93461	5.6	0.91	1.98	108	0	0	7.09	1.67009
317	5.6	1	6.3	42	24.53	150	101	4.76	0	0	5.17	105.863	90	97	0.930505	5.2	1.33	2.7	77.9	0	0	10.37	2.58098
363	5.7	1	5.4	35	23.61	130	100	6.37	1	0	3.7	123.542	75	93	0.805292	6.2	1.82	3.95	60.3	0	0	10.19	2.58147
433	4.8	1	5.2	68	30.98	105	79	4.38	1	0	0.96	87.1781	82	96	0.855655	5.4	1.14	2.53	79.8	0	0	9.44	2.01387
443	5.6	1	6.2	53	22.78	120	90	5.32	1	0	1.08	101.099	89	99	0.898757	5.4	1.47	3.14	72.2	0	0	12.39	3.08373
301	4.8	1	5.9	53	31.9	125	80	5.47	0	0	1.03	104.038	81	96	0.844071	5.9	1.4	3.35	67.4	0	0	4.09	0.872533
291	5.2	1	6.6	54	22.47	131	89	4.47	0	0	1.19	86.2075	86	91	0.949897	6.1	1.55	2.19	87.3	0	0	3.83	0.885156
286	4.8	1	6.2	32	22.56	150	100	4.74	0	0	1.19	119.141	79	93	0.846008	5.8	1.52	2.49	69.4	0	0	1.25	0.266667
307	4.8	1	5	20	21.96	109	90	5.03	0	0	0.83	90.4541	105	116	0.905414	4.6	1.21	3.09	102.3	0	0	2.18	0.465067
312	4.9	1	5.2	41	26.51	120	80	5.88	1	0	1.8	83.107	99	108	0.92084	5.2	0.89	4.27	97.1	0	0	6.34	1.38071
302	5	1	5.9	65	29.33	150	99	5.32	0	0	0.92	85.9044	106	114	0.932663	5.6	1.14	3.47	82.2	0	0	11.29	2.50889
493	5.4	1	5.6	25	26.52	156	95	4.68	1	1	0.44	129.594	65	92	0.705239	6	1.4	2.55	63.7	0	0	12.47	2.9928
290	4.9	1	7	74	24.93	130	100	4.6	0	0	5.68	59.8977	91	99	0.918207	5.4	1.46	2.41	105.1	0	0	4.83	1.05187
412	4.9	1	4.7	58	21.65	120	80	4.9	1	0	1.55	94.2805	72	96	0.748902	5.8	1.28	2.89	78.6	0	0	6.26	1.36329
272	3.7	1	5.3	34	31.57	111	69	4.03	0	1	0.39	97.6034	84	105	0.797625	5.1	1.07	2.26	88.5	0	0	1.82	0.299289
295	5.2	1	6.7	22	26.71	140	89	4.46	1	1	4.17	121.955	91	98	0.92858	5.4	1.19	2.54	77.8	0	0	8.05	1.86044
290	5.8	1	6.9	61	21.09	111	69	5.23	1	1	0.62	95.7961	83	103	0.805183	5.8	1.82	2.7	71.8	0	0	6.5	1.67556
274	5.8	1	7	51	29.78	144	97	5.73	1	0	4.98	104.064	101	105	0.963409	5.7	1.26	3.73	69.7	0	0	12	3.09333
441	5.7	1	6.7	28	26.75	131	90	4.68	0	0	0.93	113.202	109	109	0.998061	5.6	1.4	2.55	81.1	0	0	13.7	3.47067
373	5.3	1	6.9	54	20.49	115	80	5.3	0	0	3.56	80.1314	82	97	0.838111	5.7	1.44	3.16	92.8	0	0	5.75	1.35444
296	3.9	1	5.8	68	38.68	131	84	4.58	0	0	0.81	91.7142	70	84	0.835074	5.9	1.4	2.44	70.9	0	0	3.19	0.552933
361	5.7	1	5.5	46	29.03	120	80	5.44	0	0	1.42	106.984	89	97	0.921123	5.6	2.16	2.55	71	0	0	14.63	3.70627
441	4.7	1	7.1	39	23.2	100	80	3.25	1	0	0.41	125.826	90	94	0.949287	5.7	1.31	1.26	53.9	0	0	3.65	0.762444
342	4.9	1	5.6	39	32.45	120	60	4.72	1	1	1.13	109.442	99	96	1.02508	5.1	2.05	1.94	75.7	0	0	2.58	0.561867
251	5.1	1	6.9	61	26.67	110	69	4.93	0	1	1.3	96.3309	99	110	0.90308	6.2	1.86	2.33	70.9	0	0	2.76	0.6256
338	5.2	1	7.2	31	27.2	120	70	6.35	0	0	1.32	107.169	77	94	0.816665	5.5	1.41	4.32	83.4	0	0	5.93	1.37049
326	4.6	1	7.3	56	21.39	135	80	5.89	0	0	0.85	96.9839	100	105	0.949498	5.9	1.84	3.33	75.9	0	0	5.69	1.16329
286	4.6	1	6.7	31	28.98	109	79	3.52	0	0	1.85	106.698	86	98	0.875974	5.1	0.96	1.91	83.7	0	0	2.79	0.5704
331	5.1	1	6.6	58	27.21	130	91	4.42	0	0	1.66	79.7934	91	105	0.859867	5.2	0.91	2.79	91	0	0	5	1.13333
228	4.7	1	6.3	47	24.2	160	100	5.33	0	0	1.26	104.937	92	99	0.929328	5.4	1.19	3.42	73.1	1	0	10.16	2.12231
283	4.8	1	5.8	38	23.11	109	81	5.83	1	1	1.56	108.818	83	95	0.876114	4.7	1.53	3.57	78.1	0	0	5.41	1.15413
352	5.4	1	5.9	22	28.83	155	95	5.9	0	0	1.25	101.706	94	99	0.948071	5.6	2.25	2.93	91.7	0	0	9.92	2.3808
358	5.7	1	7.2	47	21.24	125	90	6.15	0	1	29.73	102.004	81	95	0.856034	6	1.96	3.49	78.3	0	0	11.77	2.98173
289	4.3	1	7.1	51	23.41	129	85	3.97	1	0	1.14	94.5736	120	111	1.07835	5.9	1.11	2.14	82.3	0	0	0.36	0.0688
417	5.1	1	7.2	68	27.26	146	88	5.14	0	0	1.86	80.7764	84	92	0.912269	5.7	1.71	2.71	85	0	0	6.82	1.54587
[truncated: 9,184 more rows]
